# Supplementary material for: The effect of testosterone on the gut microbiome in mice
Source: Commun Biol. 2024 Jul 19;7:880. doi: 10.1038/s42003-024-06470-5 (PMC11271554; doi:10.1038/s42003-024-06470-5)
Supplement: Supplementary file 3 — Supplementary Data 1 [file 42003_2024_6470_MOESM3_ESM.xlsx]

## Sheet: Figure 1 a
	SubjectID1	SubjectID2	Group1	Group2	Distance
0	F2T09	F1T09	F	F	0.28854
1	F3T09	F1T09	F	F	0.323907
2	F3T09	F2T09	F	F	0.284905
3	F4T09	F1T09	F	F	0.352423
4	F4T09	F2T09	F	F	0.328236
5	F4T09	F3T09	F	F	0.274337
6	F5T09	F1T09	F	F	0.333071
7	F5T09	F2T09	F	F	0.279976
8	F5T09	F3T09	F	F	0.265552
9	F5T09	F4T09	F	F	0.222607
10	F6T09	F1T09	F	F	0.268177
11	F6T09	F2T09	F	F	0.332516
12	F6T09	F3T09	F	F	0.300392
13	F6T09	F4T09	F	F	0.235623
14	F6T09	F5T09	F	F	0.172713
15	F1T09	M1T09	F	M	0.480123
16	F1T09	M2T09	F	M	0.359807
17	F1T09	M3T09	F	M	0.321561
18	F1T09	M4T09	F	M	0.290839
19	F1T09	M5T09	F	M	0.282288
20	F1T09	M6T09	F	M	0.295785
21	F2T09	M1T09	F	M	0.486803
22	F2T09	M2T09	F	M	0.379823
23	F2T09	M3T09	F	M	0.345529
24	F2T09	M4T09	F	M	0.335143
25	F2T09	M5T09	F	M	0.34168
26	F2T09	M6T09	F	M	0.366157
27	F3T09	M1T09	F	M	0.500755
28	F3T09	M2T09	F	M	0.347131
29	F3T09	M3T09	F	M	0.377989
30	F3T09	M4T09	F	M	0.355708
31	F3T09	M5T09	F	M	0.365893
32	F3T09	M6T09	F	M	0.363648
33	F4T09	M1T09	F	M	0.504674
34	F4T09	M2T09	F	M	0.323958
35	F4T09	M3T09	F	M	0.310532
36	F4T09	M4T09	F	M	0.354759
37	F4T09	M5T09	F	M	0.325321
38	F4T09	M6T09	F	M	0.297564
39	F5T09	M1T09	F	M	0.525903
40	F5T09	M2T09	F	M	0.313205
41	F5T09	M3T09	F	M	0.299594
42	F5T09	M4T09	F	M	0.315924
43	F5T09	M5T09	F	M	0.3167
44	F5T09	M6T09	F	M	0.320507
45	F6T09	M1T09	F	M	0.464822
46	F6T09	M2T09	F	M	0.229716
47	F6T09	M3T09	F	M	0.226394
48	F6T09	M4T09	F	M	0.270584
49	F6T09	M5T09	F	M	0.247775
50	F6T09	M6T09	F	M	0.251491
0	M2T09	M1T09	M	M	0.420073
1	M3T09	M1T09	M	M	0.40998
2	M3T09	M2T09	M	M	0.1557
3	M4T09	M1T09	M	M	0.398167
4	M4T09	M2T09	M	M	0.189204
5	M4T09	M3T09	M	M	0.202551
6	M5T09	M1T09	M	M	0.417021
7	M5T09	M2T09	M	M	0.226807
8	M5T09	M3T09	M	M	0.226123
9	M5T09	M4T09	M	M	0.176439
10	M6T09	M1T09	M	M	0.451677
11	M6T09	M2T09	M	M	0.233744
12	M6T09	M3T09	M	M	0.197215
13	M6T09	M4T09	M	M	0.257498
14	M6T09	M5T09	M	M	0.22835
15	M1T09	F1T09	M	F	0.480123
16	M1T09	F2T09	M	F	0.486803
17	M1T09	F3T09	M	F	0.500755
18	M1T09	F4T09	M	F	0.504674
19	M1T09	F5T09	M	F	0.525903
20	M1T09	F6T09	M	F	0.464822
21	M2T09	F1T09	M	F	0.359807
22	M2T09	F2T09	M	F	0.379823
23	M2T09	F3T09	M	F	0.347131
24	M2T09	F4T09	M	F	0.323958
25	M2T09	F5T09	M	F	0.313205
26	M2T09	F6T09	M	F	0.229716
27	M3T09	F1T09	M	F	0.321561
28	M3T09	F2T09	M	F	0.345529
29	M3T09	F3T09	M	F	0.377989
30	M3T09	F4T09	M	F	0.310532
31	M3T09	F5T09	M	F	0.299594
32	M3T09	F6T09	M	F	0.226394
33	M4T09	F1T09	M	F	0.290839
34	M4T09	F2T09	M	F	0.335143
35	M4T09	F3T09	M	F	0.355708
36	M4T09	F4T09	M	F	0.354759
37	M4T09	F5T09	M	F	0.315924
38	M4T09	F6T09	M	F	0.270584
39	M5T09	F1T09	M	F	0.282288
40	M5T09	F2T09	M	F	0.34168
41	M5T09	F3T09	M	F	0.365893
42	M5T09	F4T09	M	F	0.325321
43	M5T09	F5T09	M	F	0.3167
44	M5T09	F6T09	M	F	0.247775
45	M6T09	F1T09	M	F	0.295785
46	M6T09	F2T09	M	F	0.366157
47	M6T09	F3T09	M	F	0.363648
48	M6T09	F4T09	M	F	0.297564
49	M6T09	F5T09	M	F	0.320507
50	M6T09	F6T09	M	F	0.251491

## Sheet: Figure 1 b
group	k__Bacteria;p__Firmicutes;c__Clostridia;o__Clostridiales;f__;g__
F	0.137777
F	0.154171
F	0.152691
F	0.161963
F	0.163118
F	0.373042
M	0.0477327
M	0.117036
M	0.996653
M	1.58411
M	1.47945
M	0.74842

## Sheet: Figure 1 c
Curated_ID	Xmale_female_t_test_P
L-Leucine	0.034915
Gamma-Glu-Leu/Ile	0.022844
Lactic acid	0.049044
Cysteine S-sulfate	0.007222
Sphinganine	0.023014
Tetradecadienol	0.016183
Equol (isomer 1)	0.013951
L-Phenylalanine	0.014235
Phe-Gly	0.003917
Leu/Ile-Pro	0.00413
Cholic acid or isomer	0.000767
Proline-hydroxyproline	0.033522
Sulfocholic acid	0.000384
Pyridoxal	0.008709
N-Oleoylethanolamine	0.048907
Taurocholic acid	0.011207
Ala-Phe	0.029963
Phytosphingosine	0.010858
Quinaldic acid	0.032109
Equol (isomer 2)	0.024406
Tauromuricholic acid	0.013269
