# Supplementary material for: The effect of testosterone on the gut microbiome in mice
Source: Commun Biol. 2024 Jul 19;7:880. doi: 10.1038/s42003-024-06470-5 (PMC11271554; doi:10.1038/s42003-024-06470-5)
Supplement: Supplementary file 4 — Supplementary Data 2 [file 42003_2024_6470_MOESM4_ESM.xlsx]

## Sheet: Figure 2 a
	SubjectID1	SubjectID2	Group1	Group2	Distance
0	M2T0	M1T0	5W	5W	0.601676
1	M3T0	M1T0	5W	5W	0.68316
2	M3T0	M2T0	5W	5W	0.29517
3	M4T0	M1T0	5W	5W	0.711571
4	M4T0	M2T0	5W	5W	0.494186
5	M4T0	M3T0	5W	5W	0.338672
6	M5T0	M1T0	5W	5W	0.696838
7	M5T0	M2T0	5W	5W	0.287378
8	M5T0	M3T0	5W	5W	0.281767
9	M5T0	M4T0	5W	5W	0.408311
10	M6T0	M1T0	5W	5W	0.662914
11	M6T0	M2T0	5W	5W	0.326839
12	M6T0	M3T0	5W	5W	0.226239
13	M6T0	M4T0	5W	5W	0.294406
14	M6T0	M5T0	5W	5W	0.252203
15	F1T0	M1T0	5W	5W	0.730083
16	F1T0	M2T0	5W	5W	0.551241
17	F1T0	M3T0	5W	5W	0.415898
18	F1T0	M4T0	5W	5W	0.299255
19	F1T0	M5T0	5W	5W	0.504063
20	F1T0	M6T0	5W	5W	0.377806
21	F2T0	M1T0	5W	5W	0.766706
22	F2T0	M2T0	5W	5W	0.524011
23	F2T0	M3T0	5W	5W	0.459214
24	F2T0	M4T0	5W	5W	0.461055
25	F2T0	M5T0	5W	5W	0.489831
26	F2T0	M6T0	5W	5W	0.472825
27	F2T0	F1T0	5W	5W	0.477117
28	F3T0	M1T0	5W	5W	0.779625
29	F3T0	M2T0	5W	5W	0.61387
30	F3T0	M3T0	5W	5W	0.528235
31	F3T0	M4T0	5W	5W	0.473412
32	F3T0	M5T0	5W	5W	0.567208
33	F3T0	M6T0	5W	5W	0.510889
34	F3T0	F1T0	5W	5W	0.406566
35	F3T0	F2T0	5W	5W	0.551531
36	F5T0	M1T0	5W	5W	0.670336
37	F5T0	M2T0	5W	5W	0.340796
38	F5T0	M3T0	5W	5W	0.379788
39	F5T0	M4T0	5W	5W	0.3922
40	F5T0	M5T0	5W	5W	0.294161
41	F5T0	M6T0	5W	5W	0.336461
42	F5T0	F1T0	5W	5W	0.465289
43	F5T0	F2T0	5W	5W	0.502455
44	F5T0	F3T0	5W	5W	0.574025
45	F6T0	M1T0	5W	5W	0.657548
46	F6T0	M2T0	5W	5W	0.376472
47	F6T0	M3T0	5W	5W	0.294349
48	F6T0	M4T0	5W	5W	0.24703
49	F6T0	M5T0	5W	5W	0.319669
50	F6T0	M6T0	5W	5W	0.201063
51	F6T0	F1T0	5W	5W	0.352678
52	F6T0	F2T0	5W	5W	0.45005
53	F6T0	F3T0	5W	5W	0.475465
54	F6T0	F5T0	5W	5W	0.282664
55	M1T0	M1T09	5W	9W	0.62942
56	M1T0	M2T09	5W	9W	0.730021
57	M1T0	M3T09	5W	9W	0.728049
58	M1T0	M4T09	5W	9W	0.712908
59	M1T0	M5T09	5W	9W	0.715129
60	M1T0	M6T09	5W	9W	0.75438
61	M1T0	F1T09	5W	9W	0.749072
62	M1T0	F2T09	5W	9W	0.692339
63	M1T0	F3T09	5W	9W	0.746981
64	M1T0	F4T09	5W	9W	0.74949
65	M1T0	F5T09	5W	9W	0.7547
66	M1T0	F6T09	5W	9W	0.725739
67	M2T0	M1T09	5W	9W	0.459745
68	M2T0	M2T09	5W	9W	0.411925
69	M2T0	M3T09	5W	9W	0.404133
70	M2T0	M4T09	5W	9W	0.419751
71	M2T0	M5T09	5W	9W	0.458158
72	M2T0	M6T09	5W	9W	0.48309
73	M2T0	F1T09	5W	9W	0.516214
74	M2T0	F2T09	5W	9W	0.415443
75	M2T0	F3T09	5W	9W	0.51989
76	M2T0	F4T09	5W	9W	0.504088
77	M2T0	F5T09	5W	9W	0.445194
78	M2T0	F6T09	5W	9W	0.44719
79	M3T0	M1T09	5W	9W	0.378975
80	M3T0	M2T09	5W	9W	0.225627
81	M3T0	M3T09	5W	9W	0.213658
82	M3T0	M4T09	5W	9W	0.249641
83	M3T0	M5T09	5W	9W	0.303379
84	M3T0	M6T09	5W	9W	0.306016
85	M3T0	F1T09	5W	9W	0.387568
86	M3T0	F2T09	5W	9W	0.331701
87	M3T0	F3T09	5W	9W	0.409055
88	M3T0	F4T09	5W	9W	0.365223
89	M3T0	F5T09	5W	9W	0.322835
90	M3T0	F6T09	5W	9W	0.314402
91	M4T0	M1T09	5W	9W	0.51882
92	M4T0	M2T09	5W	9W	0.28634
93	M4T0	M3T09	5W	9W	0.32315
94	M4T0	M4T09	5W	9W	0.280714
95	M4T0	M5T09	5W	9W	0.196531
96	M4T0	M6T09	5W	9W	0.286206
97	M4T0	F1T09	5W	9W	0.345794
98	M4T0	F2T09	5W	9W	0.300157
99	M4T0	F3T09	5W	9W	0.345478
100	M4T0	F4T09	5W	9W	0.289839
101	M4T0	F5T09	5W	9W	0.271324
102	M4T0	F6T09	5W	9W	0.275539
103	M5T0	M1T09	5W	9W	0.493464
104	M5T0	M2T09	5W	9W	0.401173
105	M5T0	M3T09	5W	9W	0.366026
106	M5T0	M4T09	5W	9W	0.394825
107	M5T0	M5T09	5W	9W	0.381703
108	M5T0	M6T09	5W	9W	0.395241
109	M5T0	F1T09	5W	9W	0.45076
110	M5T0	F2T09	5W	9W	0.367305
111	M5T0	F3T09	5W	9W	0.456177
112	M5T0	F4T09	5W	9W	0.436373
113	M5T0	F5T09	5W	9W	0.4055
114	M5T0	F6T09	5W	9W	0.409224
115	M6T0	M1T09	5W	9W	0.463371
116	M6T0	M2T09	5W	9W	0.310108
117	M6T0	M3T09	5W	9W	0.286542
118	M6T0	M4T09	5W	9W	0.276419
119	M6T0	M5T09	5W	9W	0.273913
120	M6T0	M6T09	5W	9W	0.311372
121	M6T0	F1T09	5W	9W	0.368205
122	M6T0	F2T09	5W	9W	0.250509
123	M6T0	F3T09	5W	9W	0.400096
124	M6T0	F4T09	5W	9W	0.360112
125	M6T0	F5T09	5W	9W	0.324158
126	M6T0	F6T09	5W	9W	0.329885
127	F1T0	M1T09	5W	9W	0.558037
128	F1T0	M2T09	5W	9W	0.370947
129	F1T0	M3T09	5W	9W	0.361937
130	F1T0	M4T09	5W	9W	0.34637
131	F1T0	M5T09	5W	9W	0.331651
132	F1T0	M6T09	5W	9W	0.367452
133	F1T0	F1T09	5W	9W	0.338384
134	F1T0	F2T09	5W	9W	0.321652
135	F1T0	F3T09	5W	9W	0.361739
136	F1T0	F4T09	5W	9W	0.316748
137	F1T0	F5T09	5W	9W	0.364801
138	F1T0	F6T09	5W	9W	0.371265
139	F2T0	M1T09	5W	9W	0.61038
140	F2T0	M2T09	5W	9W	0.476843
141	F2T0	M3T09	5W	9W	0.487183
142	F2T0	M4T09	5W	9W	0.505083
143	F2T0	M5T09	5W	9W	0.481962
144	F2T0	M6T09	5W	9W	0.508242
145	F2T0	F1T09	5W	9W	0.500661
146	F2T0	F2T09	5W	9W	0.462439
147	F2T0	F3T09	5W	9W	0.48518
148	F2T0	F4T09	5W	9W	0.478284
149	F2T0	F5T09	5W	9W	0.509336
150	F2T0	F6T09	5W	9W	0.483884
151	F3T0	M1T09	5W	9W	0.638528
152	F3T0	M2T09	5W	9W	0.488315
153	F3T0	M3T09	5W	9W	0.481653
154	F3T0	M4T09	5W	9W	0.457677
155	F3T0	M5T09	5W	9W	0.467455
156	F3T0	M6T09	5W	9W	0.467248
157	F3T0	F1T09	5W	9W	0.460399
158	F3T0	F2T09	5W	9W	0.447061
159	F3T0	F3T09	5W	9W	0.464297
160	F3T0	F4T09	5W	9W	0.430891
161	F3T0	F5T09	5W	9W	0.476455
162	F3T0	F6T09	5W	9W	0.49384
163	F5T0	M1T09	5W	9W	0.519193
164	F5T0	M2T09	5W	9W	0.426245
165	F5T0	M3T09	5W	9W	0.432923
166	F5T0	M4T09	5W	9W	0.446858
167	F5T0	M5T09	5W	9W	0.420807
168	F5T0	M6T09	5W	9W	0.452452
169	F5T0	F1T09	5W	9W	0.482135
170	F5T0	F2T09	5W	9W	0.406945
171	F5T0	F3T09	5W	9W	0.461947
172	F5T0	F4T09	5W	9W	0.425121
173	F5T0	F5T09	5W	9W	0.458925
174	F5T0	F6T09	5W	9W	0.42503
175	F6T0	M1T09	5W	9W	0.500012
176	F6T0	M2T09	5W	9W	0.318003
177	F6T0	M3T09	5W	9W	0.300352
178	F6T0	M4T09	5W	9W	0.272919
179	F6T0	M5T09	5W	9W	0.266089
180	F6T0	M6T09	5W	9W	0.312104
181	F6T0	F1T09	5W	9W	0.368429
182	F6T0	F2T09	5W	9W	0.285753
183	F6T0	F3T09	5W	9W	0.358087
184	F6T0	F4T09	5W	9W	0.33904
185	F6T0	F5T09	5W	9W	0.324926
186	F6T0	F6T09	5W	9W	0.301142
0	M2T09	M1T09	9W	9W	0.41767
1	M3T09	M1T09	9W	9W	0.423627
2	M3T09	M2T09	9W	9W	0.192599
3	M4T09	M1T09	9W	9W	0.444339
4	M4T09	M2T09	9W	9W	0.204843
5	M4T09	M3T09	9W	9W	0.168332
6	M5T09	M1T09	9W	9W	0.471142
7	M5T09	M2T09	9W	9W	0.220499
8	M5T09	M3T09	9W	9W	0.243909
9	M5T09	M4T09	9W	9W	0.21101
10	M6T09	M1T09	9W	9W	0.450325
11	M6T09	M2T09	9W	9W	0.262955
12	M6T09	M3T09	9W	9W	0.238866
13	M6T09	M4T09	9W	9W	0.211483
14	M6T09	M5T09	9W	9W	0.207915
15	F1T09	M1T09	9W	9W	0.508421
16	F1T09	M2T09	9W	9W	0.329025
17	F1T09	M3T09	9W	9W	0.320914
18	F1T09	M4T09	9W	9W	0.302884
19	F1T09	M5T09	9W	9W	0.300924
20	F1T09	M6T09	9W	9W	0.291097
21	F2T09	M1T09	9W	9W	0.479035
22	F2T09	M2T09	9W	9W	0.334126
23	F2T09	M3T09	9W	9W	0.306168
24	F2T09	M4T09	9W	9W	0.317523
25	F2T09	M5T09	9W	9W	0.246075
26	F2T09	M6T09	9W	9W	0.308652
27	F2T09	F1T09	9W	9W	0.261665
28	F3T09	M1T09	9W	9W	0.505216
29	F3T09	M2T09	9W	9W	0.332006
30	F3T09	M3T09	9W	9W	0.379313
31	F3T09	M4T09	9W	9W	0.370299
32	F3T09	M5T09	9W	9W	0.310865
33	F3T09	M6T09	9W	9W	0.325759
34	F3T09	F1T09	9W	9W	0.24378
35	F3T09	F2T09	9W	9W	0.275197
36	F4T09	M1T09	9W	9W	0.497063
37	F4T09	M2T09	9W	9W	0.330666
38	F4T09	M3T09	9W	9W	0.323725
39	F4T09	M4T09	9W	9W	0.329091
40	F4T09	M5T09	9W	9W	0.303057
41	F4T09	M6T09	9W	9W	0.312482
42	F4T09	F1T09	9W	9W	0.247802
43	F4T09	F2T09	9W	9W	0.227873
44	F4T09	F3T09	9W	9W	0.172476
45	F5T09	M1T09	9W	9W	0.485975
46	F5T09	M2T09	9W	9W	0.284368
47	F5T09	M3T09	9W	9W	0.267536
48	F5T09	M4T09	9W	9W	0.249419
49	F5T09	M5T09	9W	9W	0.256925
50	F5T09	M6T09	9W	9W	0.268777
51	F5T09	F1T09	9W	9W	0.278432
52	F5T09	F2T09	9W	9W	0.275827
53	F5T09	F3T09	9W	9W	0.242658
54	F5T09	F4T09	9W	9W	0.186678
55	F6T09	M1T09	9W	9W	0.50443
56	F6T09	M2T09	9W	9W	0.284942
57	F6T09	M3T09	9W	9W	0.280623
58	F6T09	M4T09	9W	9W	0.266889
59	F6T09	M5T09	9W	9W	0.298748
60	F6T09	M6T09	9W	9W	0.287233
61	F6T09	F1T09	9W	9W	0.344389
62	F6T09	F2T09	9W	9W	0.33796
63	F6T09	F3T09	9W	9W	0.302044
64	F6T09	F4T09	9W	9W	0.283447
65	F6T09	F5T09	9W	9W	0.190386
66	M1T09	M1T0	9W	5W	0.62942
67	M1T09	M2T0	9W	5W	0.459745
68	M1T09	M3T0	9W	5W	0.378975
69	M1T09	M4T0	9W	5W	0.51882
70	M1T09	M5T0	9W	5W	0.493464
71	M1T09	M6T0	9W	5W	0.463371
72	M1T09	F1T0	9W	5W	0.558037
73	M1T09	F2T0	9W	5W	0.61038
74	M1T09	F3T0	9W	5W	0.638528
75	M1T09	F5T0	9W	5W	0.519193
76	M1T09	F6T0	9W	5W	0.500012
77	M2T09	M1T0	9W	5W	0.730021
78	M2T09	M2T0	9W	5W	0.411925
79	M2T09	M3T0	9W	5W	0.225627
80	M2T09	M4T0	9W	5W	0.28634
81	M2T09	M5T0	9W	5W	0.401173
82	M2T09	M6T0	9W	5W	0.310108
83	M2T09	F1T0	9W	5W	0.370947
84	M2T09	F2T0	9W	5W	0.476843
85	M2T09	F3T0	9W	5W	0.488315
86	M2T09	F5T0	9W	5W	0.426245
87	M2T09	F6T0	9W	5W	0.318003
88	M3T09	M1T0	9W	5W	0.728049
89	M3T09	M2T0	9W	5W	0.404133
90	M3T09	M3T0	9W	5W	0.213658
91	M3T09	M4T0	9W	5W	0.32315
92	M3T09	M5T0	9W	5W	0.366026
93	M3T09	M6T0	9W	5W	0.286542
94	M3T09	F1T0	9W	5W	0.361937
95	M3T09	F2T0	9W	5W	0.487183
96	M3T09	F3T0	9W	5W	0.481653
97	M3T09	F5T0	9W	5W	0.432923
98	M3T09	F6T0	9W	5W	0.300352
99	M4T09	M1T0	9W	5W	0.712908
100	M4T09	M2T0	9W	5W	0.419751
101	M4T09	M3T0	9W	5W	0.249641
102	M4T09	M4T0	9W	5W	0.280714
103	M4T09	M5T0	9W	5W	0.394825
104	M4T09	M6T0	9W	5W	0.276419
105	M4T09	F1T0	9W	5W	0.34637
106	M4T09	F2T0	9W	5W	0.505083
107	M4T09	F3T0	9W	5W	0.457677
108	M4T09	F5T0	9W	5W	0.446858
109	M4T09	F6T0	9W	5W	0.272919
110	M5T09	M1T0	9W	5W	0.715129
111	M5T09	M2T0	9W	5W	0.458158
112	M5T09	M3T0	9W	5W	0.303379
113	M5T09	M4T0	9W	5W	0.196531
114	M5T09	M5T0	9W	5W	0.381703
115	M5T09	M6T0	9W	5W	0.273913
116	M5T09	F1T0	9W	5W	0.331651
117	M5T09	F2T0	9W	5W	0.481962
118	M5T09	F3T0	9W	5W	0.467455
119	M5T09	F5T0	9W	5W	0.420807
120	M5T09	F6T0	9W	5W	0.266089
121	M6T09	M1T0	9W	5W	0.75438
122	M6T09	M2T0	9W	5W	0.48309
123	M6T09	M3T0	9W	5W	0.306016
124	M6T09	M4T0	9W	5W	0.286206
125	M6T09	M5T0	9W	5W	0.395241
126	M6T09	M6T0	9W	5W	0.311372
127	M6T09	F1T0	9W	5W	0.367452
128	M6T09	F2T0	9W	5W	0.508242
129	M6T09	F3T0	9W	5W	0.467248
130	M6T09	F5T0	9W	5W	0.452452
131	M6T09	F6T0	9W	5W	0.312104
132	F1T09	M1T0	9W	5W	0.749072
133	F1T09	M2T0	9W	5W	0.516214
134	F1T09	M3T0	9W	5W	0.387568
135	F1T09	M4T0	9W	5W	0.345794
136	F1T09	M5T0	9W	5W	0.45076
137	F1T09	M6T0	9W	5W	0.368205
138	F1T09	F1T0	9W	5W	0.338384
139	F1T09	F2T0	9W	5W	0.500661
140	F1T09	F3T0	9W	5W	0.460399
141	F1T09	F5T0	9W	5W	0.482135
142	F1T09	F6T0	9W	5W	0.368429
143	F2T09	M1T0	9W	5W	0.692339
144	F2T09	M2T0	9W	5W	0.415443
145	F2T09	M3T0	9W	5W	0.331701
146	F2T09	M4T0	9W	5W	0.300157
147	F2T09	M5T0	9W	5W	0.367305
148	F2T09	M6T0	9W	5W	0.250509
149	F2T09	F1T0	9W	5W	0.321652
150	F2T09	F2T0	9W	5W	0.462439
151	F2T09	F3T0	9W	5W	0.447061
152	F2T09	F5T0	9W	5W	0.406945
153	F2T09	F6T0	9W	5W	0.285753
154	F3T09	M1T0	9W	5W	0.746981
155	F3T09	M2T0	9W	5W	0.51989
156	F3T09	M3T0	9W	5W	0.409055
157	F3T09	M4T0	9W	5W	0.345478
158	F3T09	M5T0	9W	5W	0.456177
159	F3T09	M6T0	9W	5W	0.400096
160	F3T09	F1T0	9W	5W	0.361739
161	F3T09	F2T0	9W	5W	0.48518
162	F3T09	F3T0	9W	5W	0.464297
163	F3T09	F5T0	9W	5W	0.461947
164	F3T09	F6T0	9W	5W	0.358087
165	F4T09	M1T0	9W	5W	0.74949
166	F4T09	M2T0	9W	5W	0.504088
167	F4T09	M3T0	9W	5W	0.365223
168	F4T09	M4T0	9W	5W	0.289839
169	F4T09	M5T0	9W	5W	0.436373
170	F4T09	M6T0	9W	5W	0.360112
171	F4T09	F1T0	9W	5W	0.316748
172	F4T09	F2T0	9W	5W	0.478284
173	F4T09	F3T0	9W	5W	0.430891
174	F4T09	F5T0	9W	5W	0.425121
175	F4T09	F6T0	9W	5W	0.33904
176	F5T09	M1T0	9W	5W	0.7547
177	F5T09	M2T0	9W	5W	0.445194
178	F5T09	M3T0	9W	5W	0.322835
179	F5T09	M4T0	9W	5W	0.271324
180	F5T09	M5T0	9W	5W	0.4055
181	F5T09	M6T0	9W	5W	0.324158
182	F5T09	F1T0	9W	5W	0.364801
183	F5T09	F2T0	9W	5W	0.509336
184	F5T09	F3T0	9W	5W	0.476455
185	F5T09	F5T0	9W	5W	0.458925
186	F5T09	F6T0	9W	5W	0.324926
187	F6T09	M1T0	9W	5W	0.725739
188	F6T09	M2T0	9W	5W	0.44719
189	F6T09	M3T0	9W	5W	0.314402
190	F6T09	M4T0	9W	5W	0.275539
191	F6T09	M5T0	9W	5W	0.409224
192	F6T09	M6T0	9W	5W	0.329885
193	F6T09	F1T0	9W	5W	0.371265
194	F6T09	F2T0	9W	5W	0.483884
195	F6T09	F3T0	9W	5W	0.49384
196	F6T09	F5T0	9W	5W	0.42503
197	F6T09	F6T0	9W	5W	0.301142

## Sheet: Figure 2 b
	SubjectID1	SubjectID2	Group1	Group2	Distance
0	M2T0	M1T0	5W	5W	0.601676
1	M3T0	M1T0	5W	5W	0.679557
2	M3T0	M2T0	5W	5W	0.305378
3	M4T0	M1T0	5W	5W	0.743605
4	M4T0	M2T0	5W	5W	0.456597
5	M4T0	M3T0	5W	5W	0.314344
6	M5T0	M1T0	5W	5W	0.683517
7	M5T0	M2T0	5W	5W	0.285761
8	M5T0	M3T0	5W	5W	0.332754
9	M5T0	M4T0	5W	5W	0.372054
10	M6T0	M1T0	5W	5W	0.650946
11	M6T0	M2T0	5W	5W	0.372143
12	M6T0	M3T0	5W	5W	0.291432
13	M6T0	M4T0	5W	5W	0.305296
14	M6T0	M5T0	5W	5W	0.324903
15	M1T0	M1T09	5W	9W	0.613174
16	M1T0	M2T09	5W	9W	0.733146
17	M1T0	M3T09	5W	9W	0.732679
18	M1T0	M4T09	5W	9W	0.688915
19	M1T0	M5T09	5W	9W	0.737012
20	M1T0	M6T09	5W	9W	0.807163
21	M2T0	M1T09	5W	9W	0.418483
22	M2T0	M2T09	5W	9W	0.401316
23	M2T0	M3T09	5W	9W	0.402491
24	M2T0	M4T09	5W	9W	0.43533
25	M2T0	M5T09	5W	9W	0.423893
26	M2T0	M6T09	5W	9W	0.575875
27	M3T0	M1T09	5W	9W	0.341746
28	M3T0	M2T09	5W	9W	0.237784
29	M3T0	M3T09	5W	9W	0.226505
30	M3T0	M4T09	5W	9W	0.267744
31	M3T0	M5T09	5W	9W	0.27213
32	M3T0	M6T09	5W	9W	0.460061
33	M4T0	M1T09	5W	9W	0.499262
34	M4T0	M2T09	5W	9W	0.268437
35	M4T0	M3T09	5W	9W	0.267188
36	M4T0	M4T09	5W	9W	0.284415
37	M4T0	M5T09	5W	9W	0.225763
38	M4T0	M6T09	5W	9W	0.341452
39	M5T0	M1T09	5W	9W	0.482355
40	M5T0	M2T09	5W	9W	0.412734
41	M5T0	M3T09	5W	9W	0.403229
42	M5T0	M4T09	5W	9W	0.425522
43	M5T0	M5T09	5W	9W	0.38722
44	M5T0	M6T09	5W	9W	0.509218
45	M6T0	M1T09	5W	9W	0.428497
46	M6T0	M2T09	5W	9W	0.323413
47	M6T0	M3T09	5W	9W	0.310154
48	M6T0	M4T09	5W	9W	0.301066
49	M6T0	M5T09	5W	9W	0.288512
50	M6T0	M6T09	5W	9W	0.465637
0	M2T09	M1T09	9W	9W	0.428684
1	M3T09	M1T09	9W	9W	0.413693
2	M3T09	M2T09	9W	9W	0.172829
3	M4T09	M1T09	9W	9W	0.393781
4	M4T09	M2T09	9W	9W	0.227017
5	M4T09	M3T09	9W	9W	0.210074
6	M5T09	M1T09	9W	9W	0.434154
7	M5T09	M2T09	9W	9W	0.188173
8	M5T09	M3T09	9W	9W	0.196378
9	M5T09	M4T09	9W	9W	0.17738
10	M6T09	M1T09	9W	9W	0.59057
11	M6T09	M2T09	9W	9W	0.395469
12	M6T09	M3T09	9W	9W	0.381452
13	M6T09	M4T09	9W	9W	0.40246
14	M6T09	M5T09	9W	9W	0.356835
15	M1T09	M1T0	9W	5W	0.613174
16	M1T09	M2T0	9W	5W	0.418483
17	M1T09	M3T0	9W	5W	0.341746
18	M1T09	M4T0	9W	5W	0.499262
19	M1T09	M5T0	9W	5W	0.482355
20	M1T09	M6T0	9W	5W	0.428497
21	M2T09	M1T0	9W	5W	0.733146
22	M2T09	M2T0	9W	5W	0.401316
23	M2T09	M3T0	9W	5W	0.237784
24	M2T09	M4T0	9W	5W	0.268437
25	M2T09	M5T0	9W	5W	0.412734
26	M2T09	M6T0	9W	5W	0.323413
27	M3T09	M1T0	9W	5W	0.732679
28	M3T09	M2T0	9W	5W	0.402491
29	M3T09	M3T0	9W	5W	0.226505
30	M3T09	M4T0	9W	5W	0.267188
31	M3T09	M5T0	9W	5W	0.403229
32	M3T09	M6T0	9W	5W	0.310154
33	M4T09	M1T0	9W	5W	0.688915
34	M4T09	M2T0	9W	5W	0.43533
35	M4T09	M3T0	9W	5W	0.267744
36	M4T09	M4T0	9W	5W	0.284415
37	M4T09	M5T0	9W	5W	0.425522
38	M4T09	M6T0	9W	5W	0.301066
39	M5T09	M1T0	9W	5W	0.737012
40	M5T09	M2T0	9W	5W	0.423893
41	M5T09	M3T0	9W	5W	0.27213
42	M5T09	M4T0	9W	5W	0.225763
43	M5T09	M5T0	9W	5W	0.38722
44	M5T09	M6T0	9W	5W	0.288512
45	M6T09	M1T0	9W	5W	0.807163
46	M6T09	M2T0	9W	5W	0.575875
47	M6T09	M3T0	9W	5W	0.460061
48	M6T09	M4T0	9W	5W	0.341452
49	M6T09	M5T0	9W	5W	0.509218
50	M6T09	M6T0	9W	5W	0.465637

## Sheet: Figure 2 c
	SubjectID1	SubjectID2	Group1	Group2	Distance
0	F2T0	F1T0	5W	5W	0.35496
1	F3T0	F1T0	5W	5W	0.433691
2	F3T0	F2T0	5W	5W	0.462194
3	F5T0	F1T0	5W	5W	0.459254
4	F5T0	F2T0	5W	5W	0.309811
5	F5T0	F3T0	5W	5W	0.562252
6	F6T0	F1T0	5W	5W	0.34033
7	F6T0	F2T0	5W	5W	0.255833
8	F6T0	F3T0	5W	5W	0.476206
9	F6T0	F5T0	5W	5W	0.280741
10	F1T0	F1T09	5W	9W	0.351274
11	F1T0	F2T09	5W	9W	0.331612
12	F1T0	F3T09	5W	9W	0.384615
13	F1T0	F4T09	5W	9W	0.304324
14	F1T0	F5T09	5W	9W	0.366693
15	F1T0	F6T09	5W	9W	0.381653
16	F2T0	F1T09	5W	9W	0.327007
17	F2T0	F2T09	5W	9W	0.302787
18	F2T0	F3T09	5W	9W	0.37106
19	F2T0	F4T09	5W	9W	0.349355
20	F2T0	F5T09	5W	9W	0.331134
21	F2T0	F6T09	5W	9W	0.320358
22	F3T0	F1T09	5W	9W	0.482252
23	F3T0	F2T09	5W	9W	0.448966
24	F3T0	F3T09	5W	9W	0.481281
25	F3T0	F4T09	5W	9W	0.447847
26	F3T0	F5T09	5W	9W	0.469667
27	F3T0	F6T09	5W	9W	0.494906
28	F5T0	F1T09	5W	9W	0.414757
29	F5T0	F2T09	5W	9W	0.427117
30	F5T0	F3T09	5W	9W	0.416615
31	F5T0	F4T09	5W	9W	0.423096
32	F5T0	F5T09	5W	9W	0.413339
33	F5T0	F6T09	5W	9W	0.400324
34	F6T0	F1T09	5W	9W	0.330554
35	F6T0	F2T09	5W	9W	0.294592
36	F6T0	F3T09	5W	9W	0.376662
37	F6T0	F4T09	5W	9W	0.33598
38	F6T0	F5T09	5W	9W	0.327443
39	F6T0	F6T09	5W	9W	0.317896
0	F2T09	F1T09	9W	9W	0.234334
1	F3T09	F1T09	9W	9W	0.3154
2	F3T09	F2T09	9W	9W	0.254076
3	F4T09	F1T09	9W	9W	0.24227
4	F4T09	F2T09	9W	9W	0.220377
5	F4T09	F3T09	9W	9W	0.182452
6	F5T09	F1T09	9W	9W	0.316091
7	F5T09	F2T09	9W	9W	0.268093
8	F5T09	F3T09	9W	9W	0.214887
9	F5T09	F4T09	9W	9W	0.164373
10	F6T09	F1T09	9W	9W	0.260977
11	F6T09	F2T09	9W	9W	0.320074
12	F6T09	F3T09	9W	9W	0.319907
13	F6T09	F4T09	9W	9W	0.250715
14	F6T09	F5T09	9W	9W	0.191456
15	F1T09	F1T0	9W	5W	0.351274
16	F1T09	F2T0	9W	5W	0.327007
17	F1T09	F3T0	9W	5W	0.482252
18	F1T09	F5T0	9W	5W	0.414757
19	F1T09	F6T0	9W	5W	0.330554
20	F2T09	F1T0	9W	5W	0.331612
21	F2T09	F2T0	9W	5W	0.302787
22	F2T09	F3T0	9W	5W	0.448966
23	F2T09	F5T0	9W	5W	0.427117
24	F2T09	F6T0	9W	5W	0.294592
25	F3T09	F1T0	9W	5W	0.384615
26	F3T09	F2T0	9W	5W	0.37106
27	F3T09	F3T0	9W	5W	0.481281
28	F3T09	F5T0	9W	5W	0.416615
29	F3T09	F6T0	9W	5W	0.376662
30	F4T09	F1T0	9W	5W	0.304324
31	F4T09	F2T0	9W	5W	0.349355
32	F4T09	F3T0	9W	5W	0.447847
33	F4T09	F5T0	9W	5W	0.423096
34	F4T09	F6T0	9W	5W	0.33598
35	F5T09	F1T0	9W	5W	0.366693
36	F5T09	F2T0	9W	5W	0.331134
37	F5T09	F3T0	9W	5W	0.469667
38	F5T09	F5T0	9W	5W	0.413339
39	F5T09	F6T0	9W	5W	0.327443
40	F6T09	F1T0	9W	5W	0.381653
41	F6T09	F2T0	9W	5W	0.320358
42	F6T09	F3T0	9W	5W	0.494906
43	F6T09	F5T0	9W	5W	0.400324
44	F6T09	F6T0	9W	5W	0.317896

## Sheet: Figure 2 d
group	k__Bacteria;p__Firmicutes;c__Bacilli;o__Turicibacterales;f__Turicibacteraceae;g__Turicibacter
9W	0.0430552
5W	0
9W	0.208724
5W	0
9W	0.105898
5W	0
9W	0.0999345
9W	0.0543726
5W	0
9W	0.256907
5W	0
9W	0
5W	0
9W	0
5W	0
9W	0
5W	0
9W	0
5W	0
9W	0.0320354
5W	0
9W	0.194035
5W	0

## Sheet: Figure 2 e
group	k__Bacteria;p__Proteobacteria;c__Gammaproteobacteria;o__Enterobacteriales;f__Enterobacteriaceae;__
9W	58.0298
5W	1.14775
9W	37.3876
5W	1.40895
9W	90.511
5W	1.42033
9W	59.3266
9W	67.8614
5W	0.407519
9W	80.6968
5W	1.11511
9W	75.6761
5W	28.2854
9W	74.9169
5W	0.609552
9W	49.7955
5W	0.940439
9W	38.4168
5W	1.38281
9W	71.9341
5W	0.508016
9W	54.6208
5W	0.840714

## Sheet: Figure 2 f
	X4_1_t_test_P
L-Phenylalanine	2.61e-05
Tetradecadienol	0.000116
N-Acetylneuraminic acid	0.000125
Taurine	0.000229
L-Leucine	0.000353
LysoPC(16:0/0:0)	0.000493
Taurine	0.000917
L-Isoleucine	0.00372
N-Acetylmuramic acid	0.003748
LysoPC(0:0/16:0)	0.004484
L-Tyrosine	0.005022
Arachidonic acid	0.005086
Gluconic/galactonic acid	0.005101
L-Cytosine	0.005401
Docosahexaenoic acid (DHA, 22:6)	0.006634
Cysteine S-sulfate	0.006722
LysoPE(18:0)	0.007113
LysoPE(16:0)	0.00727
L-Carnitine	0.009196
LysoPE(16:0)	0.009687
Ferulic acid	0.010521
Phytosphingosine	0.010854
LysoPE(15:0)	0.0116
Ferulic acid	0.014543
Leucic acid	0.015946
Leucic acid	0.018316
LysoPE(14:0)	0.018636
Gentisic acid	0.020848
Equol (isomer 2)	0.023451
N-Acetylserine	0.023691
His-Pro	0.029212
Cholic acid or isomer	0.030319
Proline-hydroxyproline	0.034929
L-Serine	0.038616
Phe-Gly	0.039129
Dodecanedioic acid	0.039703
3-Hydroxyphenylacetic acid	0.046033

## Sheet: Figure 2 g
Curated_ID	X6_2_t_test_P
L-Phenylalanine	0.034849
2'-Deoxyadenosine	3.84e-05
L-Serine	0.0191
L-Threonine	0.005211
L-Leucine	0.026051
L-Threonine	0.002301
L-Methionine	0.017451
Uracil	0.003264
Urocanic acid	0.005146
L-Glutamine	0.002267
L-Glutamine	0.001862
Guanine	0.027638
Tyr-Pro	0.032335
Inosine	0.021263
Xanthine	0.046765
Adenine	0.006184
L-Isoleucine	0.005812
Hydroxykynurenine	0.015506
L-Tyrosine	0.026813
Gluconic/galactonic acid	0.002818
L-Cytosine	0.039012
Leucic acid	0.026767
Leucic acid	0.007385
L-Serine	0.014757
