# Supplementary material for: The effect of testosterone on the gut microbiome in mice
Source: Commun Biol. 2024 Jul 19;7:880. doi: 10.1038/s42003-024-06470-5 (PMC11271554; doi:10.1038/s42003-024-06470-5)
Supplement: Supplementary file 5 — Supplementary Data 3 [file 42003_2024_6470_MOESM5_ESM.xlsx]

## Sheet: Figure 3 a
id	treatment	sample	gender_tre	gender	faith_pd
#q2:types	categorical	categorical	categorical	categorical	numeric
MT1C	control	M1	controlM	M	3.45665
M1TM	testosterone	M1	testosteroneM	M	3.76693
MT2C	control	M2	controlM	M	5.76435
M2TM	testosterone	M2	testosteroneM	M	7.1538
MT3C	control	M3	controlM	M	5.56389
M3TM	testosterone	M3	testosteroneM	M	8.52129
MT4C	control	M4	controlM	M	4.2062
MT4M	testosterone	M4	testosteroneM	M	3.53772
MT5C	control	M5	controlM	M	6.47934
MT5M	testosterone	M5	testosteroneM	M	7.89749
MT6C	control	M6	controlM	M	6.79919
MT6M	testosterone	M6	testosteroneM	M	7.47371
FT1C	control	F1	controlF	F	5.58366
F1TF	testosterone	F1	testosteroneF	F	7.65381
FT2C	control	F2	controlF	F	5.28513
F2TF	testosterone	F2	testosteroneF	F	5.947
FT3C	control	F3	controlF	F	6.29562
F3TF	testosterone	F3	testosteroneF	F	8.18376
FT5C	control	F5	controlF	F	5.3706
FT5F	testosterone	F5	testosteroneF	F	7.76912
FT6C	control	F6	controlF	F	6.68652
FT6F	testosterone	F6	testosteroneF	F	6.27533

## Sheet: Figure 3 b
	SubjectID1	SubjectID2	Group1	Group2	Distance
0	MT2C	MT1C	control	control	0.0602157
1	MT3C	MT1C	control	control	0.059262
2	MT3C	MT2C	control	control	0.016444
3	MT4C	MT1C	control	control	0.0133156
4	MT4C	MT2C	control	control	0.067713
5	MT4C	MT3C	control	control	0.0670641
6	MT5C	MT1C	control	control	0.113411
7	MT5C	MT2C	control	control	0.0881538
8	MT5C	MT3C	control	control	0.0871241
9	MT5C	MT4C	control	control	0.121054
10	MT6C	MT1C	control	control	0.106276
11	MT6C	MT2C	control	control	0.0750771
12	MT6C	MT3C	control	control	0.0779183
13	MT6C	MT4C	control	control	0.113216
14	MT6C	MT5C	control	control	0.0347286
15	FT1C	MT1C	control	control	0.0869454
16	FT1C	MT2C	control	control	0.0567196
17	FT1C	MT3C	control	control	0.0558207
18	FT1C	MT4C	control	control	0.094864
19	FT1C	MT5C	control	control	0.0364023
20	FT1C	MT6C	control	control	0.0450543
21	FT2C	MT1C	control	control	0.0965826
22	FT2C	MT2C	control	control	0.0740192
23	FT2C	MT3C	control	control	0.0717674
24	FT2C	MT4C	control	control	0.105273
25	FT2C	MT5C	control	control	0.0212942
26	FT2C	MT6C	control	control	0.0277349
27	FT2C	FT1C	control	control	0.0336511
28	FT3C	MT1C	control	control	0.0864236
29	FT3C	MT2C	control	control	0.0668398
30	FT3C	MT3C	control	control	0.0607448
31	FT3C	MT4C	control	control	0.0929168
32	FT3C	MT5C	control	control	0.0331302
33	FT3C	MT6C	control	control	0.0349035
34	FT3C	FT1C	control	control	0.0308944
35	FT3C	FT2C	control	control	0.0156734
36	FT5C	MT1C	control	control	0.104953
37	FT5C	MT2C	control	control	0.0798536
38	FT5C	MT3C	control	control	0.0783082
39	FT5C	MT4C	control	control	0.113266
40	FT5C	MT5C	control	control	0.0164153
41	FT5C	MT6C	control	control	0.0455335
42	FT5C	FT1C	control	control	0.02818
43	FT5C	FT2C	control	control	0.0305853
44	FT5C	FT3C	control	control	0.0278964
45	FT6C	MT1C	control	control	0.0734227
46	FT6C	MT2C	control	control	0.0674444
47	FT6C	MT3C	control	control	0.0665812
48	FT6C	MT4C	control	control	0.0796758
49	FT6C	MT5C	control	control	0.0576011
50	FT6C	MT6C	control	control	0.0379156
51	FT6C	FT1C	control	control	0.0650171
52	FT6C	FT2C	control	control	0.0402979
53	FT6C	FT3C	control	control	0.0389663
54	FT6C	FT5C	control	control	0.0641793
55	MT1C	M1TM	control	testosterone	0.0233198
56	MT1C	M2TM	control	testosterone	0.0879847
57	MT1C	M3TM	control	testosterone	0.127058
58	MT1C	MT4M	control	testosterone	0.15674
59	MT1C	MT5M	control	testosterone	0.216658
60	MT1C	MT6M	control	testosterone	0.193926
61	MT1C	F1TF	control	testosterone	0.164166
62	MT1C	F2TF	control	testosterone	0.0962137
63	MT1C	F3TF	control	testosterone	0.187795
64	MT1C	FT5F	control	testosterone	0.272483
65	MT1C	FT6F	control	testosterone	0.17817
66	MT2C	M1TM	control	testosterone	0.0790142
67	MT2C	M2TM	control	testosterone	0.100108
68	MT2C	M3TM	control	testosterone	0.12489
69	MT2C	MT4M	control	testosterone	0.202202
70	MT2C	MT5M	control	testosterone	0.220135
71	MT2C	MT6M	control	testosterone	0.197654
72	MT2C	F1TF	control	testosterone	0.163768
73	MT2C	F2TF	control	testosterone	0.112741
74	MT2C	F3TF	control	testosterone	0.227133
75	MT2C	FT5F	control	testosterone	0.30595
76	MT2C	FT6F	control	testosterone	0.18615
77	MT3C	M1TM	control	testosterone	0.074643
78	MT3C	M2TM	control	testosterone	0.101321
79	MT3C	M3TM	control	testosterone	0.127656
80	MT3C	MT4M	control	testosterone	0.204064
81	MT3C	MT5M	control	testosterone	0.224128
82	MT3C	MT6M	control	testosterone	0.201004
83	MT3C	F1TF	control	testosterone	0.166301
84	MT3C	F2TF	control	testosterone	0.115794
85	MT3C	F3TF	control	testosterone	0.228906
86	MT3C	FT5F	control	testosterone	0.307793
87	MT3C	FT6F	control	testosterone	0.189855
88	MT4C	M1TM	control	testosterone	0.01591
89	MT4C	M2TM	control	testosterone	0.0799588
90	MT4C	M3TM	control	testosterone	0.118236
91	MT4C	MT4M	control	testosterone	0.146547
92	MT4C	MT5M	control	testosterone	0.208427
93	MT4C	MT6M	control	testosterone	0.185731
94	MT4C	F1TF	control	testosterone	0.15697
95	MT4C	F2TF	control	testosterone	0.0886972
96	MT4C	F3TF	control	testosterone	0.176457
97	MT4C	FT5F	control	testosterone	0.265571
98	MT4C	FT6F	control	testosterone	0.170633
99	MT5C	M1TM	control	testosterone	0.133251
100	MT5C	M2TM	control	testosterone	0.159215
101	MT5C	M3TM	control	testosterone	0.16729
102	MT5C	MT4M	control	testosterone	0.246786
103	MT5C	MT5M	control	testosterone	0.223872
104	MT5C	MT6M	control	testosterone	0.198883
105	MT5C	F1TF	control	testosterone	0.163959
106	MT5C	F2TF	control	testosterone	0.109384
107	MT5C	F3TF	control	testosterone	0.231821
108	MT5C	FT5F	control	testosterone	0.317098
109	MT5C	FT6F	control	testosterone	0.187168
110	MT6C	M1TM	control	testosterone	0.125997
111	MT6C	M2TM	control	testosterone	0.131723
112	MT6C	M3TM	control	testosterone	0.141099
113	MT6C	MT4M	control	testosterone	0.233369
114	MT6C	MT5M	control	testosterone	0.192406
115	MT6C	MT6M	control	testosterone	0.166962
116	MT6C	F1TF	control	testosterone	0.141843
117	MT6C	F2TF	control	testosterone	0.0889879
118	MT6C	F3TF	control	testosterone	0.208688
119	MT6C	FT5F	control	testosterone	0.285379
120	MT6C	FT6F	control	testosterone	0.156843
121	FT1C	M1TM	control	testosterone	0.107877
122	FT1C	M2TM	control	testosterone	0.130761
123	FT1C	M3TM	control	testosterone	0.138725
124	FT1C	MT4M	control	testosterone	0.220081
125	FT1C	MT5M	control	testosterone	0.223458
126	FT1C	MT6M	control	testosterone	0.199726
127	FT1C	F1TF	control	testosterone	0.165142
128	FT1C	F2TF	control	testosterone	0.114709
129	FT1C	F3TF	control	testosterone	0.229942
130	FT1C	FT5F	control	testosterone	0.314321
131	FT1C	FT6F	control	testosterone	0.189422
132	FT2C	M1TM	control	testosterone	0.116549
133	FT2C	M2TM	control	testosterone	0.143142
134	FT2C	M3TM	control	testosterone	0.152174
135	FT2C	MT4M	control	testosterone	0.23075
136	FT2C	MT5M	control	testosterone	0.207866
137	FT2C	MT6M	control	testosterone	0.183351
138	FT2C	F1TF	control	testosterone	0.148099
139	FT2C	F2TF	control	testosterone	0.091306
140	FT2C	F3TF	control	testosterone	0.215265
141	FT2C	FT5F	control	testosterone	0.300014
142	FT2C	FT6F	control	testosterone	0.16989
143	FT3C	M1TM	control	testosterone	0.107426
144	FT3C	M2TM	control	testosterone	0.134323
145	FT3C	M3TM	control	testosterone	0.142704
146	FT3C	MT4M	control	testosterone	0.221837
147	FT3C	MT5M	control	testosterone	0.206957
148	FT3C	MT6M	control	testosterone	0.182621
149	FT3C	F1TF	control	testosterone	0.147751
150	FT3C	F2TF	control	testosterone	0.0913454
151	FT3C	F3TF	control	testosterone	0.214557
152	FT3C	FT5F	control	testosterone	0.300032
153	FT3C	FT6F	control	testosterone	0.169504
154	FT5C	M1TM	control	testosterone	0.126172
155	FT5C	M2TM	control	testosterone	0.153347
156	FT5C	M3TM	control	testosterone	0.162533
157	FT5C	MT4M	control	testosterone	0.24056
158	FT5C	MT5M	control	testosterone	0.230753
159	FT5C	MT6M	control	testosterone	0.206549
160	FT5C	F1TF	control	testosterone	0.171046
161	FT5C	F2TF	control	testosterone	0.115315
162	FT5C	F3TF	control	testosterone	0.238068
163	FT5C	FT5F	control	testosterone	0.322855
164	FT5C	FT6F	control	testosterone	0.192591
165	FT6C	M1TM	control	testosterone	0.0944415
166	FT6C	M2TM	control	testosterone	0.109182
167	FT6C	M3TM	control	testosterone	0.126914
168	FT6C	MT4M	control	testosterone	0.203568
169	FT6C	MT5M	control	testosterone	0.175402
170	FT6C	MT6M	control	testosterone	0.152025
171	FT6C	F1TF	control	testosterone	0.128278
172	FT6C	F2TF	control	testosterone	0.0645589
173	FT6C	F3TF	control	testosterone	0.186241
174	FT6C	FT5F	control	testosterone	0.265479
175	FT6C	FT6F	control	testosterone	0.136328
0	M2TM	M1TM	testosterone	testosterone	0.081233
1	M3TM	M1TM	testosterone	testosterone	0.122551
2	M3TM	M2TM	testosterone	testosterone	0.048618
3	MT4M	M1TM	testosterone	testosterone	0.13951
4	MT4M	M2TM	testosterone	testosterone	0.145671
5	MT4M	M3TM	testosterone	testosterone	0.15735
6	MT5M	M1TM	testosterone	testosterone	0.212078
7	MT5M	M2TM	testosterone	testosterone	0.136906
8	MT5M	M3TM	testosterone	testosterone	0.117808
9	MT5M	MT4M	testosterone	testosterone	0.154542
10	MT6M	M1TM	testosterone	testosterone	0.189852
11	MT6M	M2TM	testosterone	testosterone	0.114631
12	MT6M	M3TM	testosterone	testosterone	0.0966831
13	MT6M	MT4M	testosterone	testosterone	0.157967
14	MT6M	MT5M	testosterone	testosterone	0.0397344
15	F1TF	M1TM	testosterone	testosterone	0.160158
16	F1TF	M2TM	testosterone	testosterone	0.091992
17	F1TF	M3TM	testosterone	testosterone	0.0621199
18	F1TF	MT4M	testosterone	testosterone	0.164978
19	F1TF	MT5M	testosterone	testosterone	0.0738217
20	F1TF	MT6M	testosterone	testosterone	0.0500324
21	F2TF	M1TM	testosterone	testosterone	0.0923367
22	F2TF	M2TM	testosterone	testosterone	0.0606661
23	F2TF	M3TM	testosterone	testosterone	0.080103
24	F2TF	MT4M	testosterone	testosterone	0.170075
25	F2TF	MT5M	testosterone	testosterone	0.128199
26	F2TF	MT6M	testosterone	testosterone	0.104959
27	F2TF	F1TF	testosterone	testosterone	0.0748948
28	F3TF	M1TM	testosterone	testosterone	0.17203
29	F3TF	M2TM	testosterone	testosterone	0.142598
30	F3TF	M3TM	testosterone	testosterone	0.12803
31	F3TF	MT4M	testosterone	testosterone	0.110484
32	F3TF	MT5M	testosterone	testosterone	0.0679487
33	F3TF	MT6M	testosterone	testosterone	0.087165
34	F3TF	F1TF	testosterone	testosterone	0.0961993
35	F3TF	F2TF	testosterone	testosterone	0.126359
36	FT5F	M1TM	testosterone	testosterone	0.268326
37	FT5F	M2TM	testosterone	testosterone	0.217089
38	FT5F	M3TM	testosterone	testosterone	0.206407
39	FT5F	MT4M	testosterone	testosterone	0.210968
40	FT5F	MT5M	testosterone	testosterone	0.106157
41	FT5F	MT6M	testosterone	testosterone	0.127
42	FT5F	F1TF	testosterone	testosterone	0.166911
43	FT5F	F2TF	testosterone	testosterone	0.211274
44	FT5F	F3TF	testosterone	testosterone	0.118231
45	FT6F	M1TM	testosterone	testosterone	0.174269
46	FT6F	M2TM	testosterone	testosterone	0.10265
47	FT6F	M3TM	testosterone	testosterone	0.0937924
48	FT6F	MT4M	testosterone	testosterone	0.179331
49	FT6F	MT5M	testosterone	testosterone	0.0948912
50	FT6F	MT6M	testosterone	testosterone	0.0633442
51	FT6F	F1TF	testosterone	testosterone	0.0784004
52	FT6F	F2TF	testosterone	testosterone	0.0899914
53	FT6F	F3TF	testosterone	testosterone	0.117861
54	FT6F	FT5F	testosterone	testosterone	0.173218
55	M1TM	MT1C	testosterone	control	0.0233198
56	M1TM	MT2C	testosterone	control	0.0790142
57	M1TM	MT3C	testosterone	control	0.074643
58	M1TM	MT4C	testosterone	control	0.01591
59	M1TM	MT5C	testosterone	control	0.133251
60	M1TM	MT6C	testosterone	control	0.125997
61	M1TM	FT1C	testosterone	control	0.107877
62	M1TM	FT2C	testosterone	control	0.116549
63	M1TM	FT3C	testosterone	control	0.107426
64	M1TM	FT5C	testosterone	control	0.126172
65	M1TM	FT6C	testosterone	control	0.0944415
66	M2TM	MT1C	testosterone	control	0.0879847
67	M2TM	MT2C	testosterone	control	0.100108
68	M2TM	MT3C	testosterone	control	0.101321
69	M2TM	MT4C	testosterone	control	0.0799588
70	M2TM	MT5C	testosterone	control	0.159215
71	M2TM	MT6C	testosterone	control	0.131723
72	M2TM	FT1C	testosterone	control	0.130761
73	M2TM	FT2C	testosterone	control	0.143142
74	M2TM	FT3C	testosterone	control	0.134323
75	M2TM	FT5C	testosterone	control	0.153347
76	M2TM	FT6C	testosterone	control	0.109182
77	M3TM	MT1C	testosterone	control	0.127058
78	M3TM	MT2C	testosterone	control	0.12489
79	M3TM	MT3C	testosterone	control	0.127656
80	M3TM	MT4C	testosterone	control	0.118236
81	M3TM	MT5C	testosterone	control	0.16729
82	M3TM	MT6C	testosterone	control	0.141099
83	M3TM	FT1C	testosterone	control	0.138725
84	M3TM	FT2C	testosterone	control	0.152174
85	M3TM	FT3C	testosterone	control	0.142704
86	M3TM	FT5C	testosterone	control	0.162533
87	M3TM	FT6C	testosterone	control	0.126914
88	MT4M	MT1C	testosterone	control	0.15674
89	MT4M	MT2C	testosterone	control	0.202202
90	MT4M	MT3C	testosterone	control	0.204064
91	MT4M	MT4C	testosterone	control	0.146547
92	MT4M	MT5C	testosterone	control	0.246786
93	MT4M	MT6C	testosterone	control	0.233369
94	MT4M	FT1C	testosterone	control	0.220081
95	MT4M	FT2C	testosterone	control	0.23075
96	MT4M	FT3C	testosterone	control	0.221837
97	MT4M	FT5C	testosterone	control	0.24056
98	MT4M	FT6C	testosterone	control	0.203568
99	MT5M	MT1C	testosterone	control	0.216658
100	MT5M	MT2C	testosterone	control	0.220135
101	MT5M	MT3C	testosterone	control	0.224128
102	MT5M	MT4C	testosterone	control	0.208427
103	MT5M	MT5C	testosterone	control	0.223872
104	MT5M	MT6C	testosterone	control	0.192406
105	MT5M	FT1C	testosterone	control	0.223458
106	MT5M	FT2C	testosterone	control	0.207866
107	MT5M	FT3C	testosterone	control	0.206957
108	MT5M	FT5C	testosterone	control	0.230753
109	MT5M	FT6C	testosterone	control	0.175402
110	MT6M	MT1C	testosterone	control	0.193926
111	MT6M	MT2C	testosterone	control	0.197654
112	MT6M	MT3C	testosterone	control	0.201004
113	MT6M	MT4C	testosterone	control	0.185731
114	MT6M	MT5C	testosterone	control	0.198883
115	MT6M	MT6C	testosterone	control	0.166962
116	MT6M	FT1C	testosterone	control	0.199726
117	MT6M	FT2C	testosterone	control	0.183351
118	MT6M	FT3C	testosterone	control	0.182621
119	MT6M	FT5C	testosterone	control	0.206549
120	MT6M	FT6C	testosterone	control	0.152025
121	F1TF	MT1C	testosterone	control	0.164166
122	F1TF	MT2C	testosterone	control	0.163768
123	F1TF	MT3C	testosterone	control	0.166301
124	F1TF	MT4C	testosterone	control	0.15697
125	F1TF	MT5C	testosterone	control	0.163959
126	F1TF	MT6C	testosterone	control	0.141843
127	F1TF	FT1C	testosterone	control	0.165142
128	F1TF	FT2C	testosterone	control	0.148099
129	F1TF	FT3C	testosterone	control	0.147751
130	F1TF	FT5C	testosterone	control	0.171046
131	F1TF	FT6C	testosterone	control	0.128278
132	F2TF	MT1C	testosterone	control	0.0962137
133	F2TF	MT2C	testosterone	control	0.112741
134	F2TF	MT3C	testosterone	control	0.115794
135	F2TF	MT4C	testosterone	control	0.0886972
136	F2TF	MT5C	testosterone	control	0.109384
137	F2TF	MT6C	testosterone	control	0.0889879
138	F2TF	FT1C	testosterone	control	0.114709
139	F2TF	FT2C	testosterone	control	0.091306
140	F2TF	FT3C	testosterone	control	0.0913454
141	F2TF	FT5C	testosterone	control	0.115315
142	F2TF	FT6C	testosterone	control	0.0645589
143	F3TF	MT1C	testosterone	control	0.187795
144	F3TF	MT2C	testosterone	control	0.227133
145	F3TF	MT3C	testosterone	control	0.228906
146	F3TF	MT4C	testosterone	control	0.176457
147	F3TF	MT5C	testosterone	control	0.231821
148	F3TF	MT6C	testosterone	control	0.208688
149	F3TF	FT1C	testosterone	control	0.229942
150	F3TF	FT2C	testosterone	control	0.215265
151	F3TF	FT3C	testosterone	control	0.214557
152	F3TF	FT5C	testosterone	control	0.238068
153	F3TF	FT6C	testosterone	control	0.186241
154	FT5F	MT1C	testosterone	control	0.272483
155	FT5F	MT2C	testosterone	control	0.30595
156	FT5F	MT3C	testosterone	control	0.307793
157	FT5F	MT4C	testosterone	control	0.265571
158	FT5F	MT5C	testosterone	control	0.317098
159	FT5F	MT6C	testosterone	control	0.285379
160	FT5F	FT1C	testosterone	control	0.314321
161	FT5F	FT2C	testosterone	control	0.300014
162	FT5F	FT3C	testosterone	control	0.300032
163	FT5F	FT5C	testosterone	control	0.322855
164	FT5F	FT6C	testosterone	control	0.265479
165	FT6F	MT1C	testosterone	control	0.17817
166	FT6F	MT2C	testosterone	control	0.18615
167	FT6F	MT3C	testosterone	control	0.189855
168	FT6F	MT4C	testosterone	control	0.170633
169	FT6F	MT5C	testosterone	control	0.187168
170	FT6F	MT6C	testosterone	control	0.156843
171	FT6F	FT1C	testosterone	control	0.189422
172	FT6F	FT2C	testosterone	control	0.16989
173	FT6F	FT3C	testosterone	control	0.169504
174	FT6F	FT5C	testosterone	control	0.192591
175	FT6F	FT6C	testosterone	control	0.136328

## Sheet: Figure 3 c
treatment	k__Bacteria;p__Proteobacteria
control	93.3112
control	92.516
control	90.7605
control	95.0643
control	86.0853
control	83.9251
control	85.3781
control	86.6878
control	81.973
control	94.8653
control	88.7724
medium T	67.3914
medium T	76.2459
medium T	54.9543
medium T	39.3876
medium T	62.9858
medium T	81.0336
medium T	72.245
medium T	70.8388
medium T	59.3328
medium T	56.4809
medium T	60.2216

## Sheet: Figure 3 d
treatment	k__Bacteria;p__Bacteroidetes
control	5.93245
control	6.78223
control	8.00881
control	4.31797
control	11.7401
control	15.3234
control	12.992
control	11.3494
control	16.6256
control	4.20957
control	8.49393
medium T	30.7218
medium T	22.4341
medium T	41.2993
medium T	54.62
medium T	26.2557
medium T	18.1561
medium T	24.1474
medium T	24.7906
medium T	37.4573
medium T	39.3352
medium T	34.4347

## Sheet: Figure 3 e
treatment	k__Bacteria;p__Firmicutes
control	0.568707
control	0.61552
control	0.842078
control	0.473503
control	1.92797
control	0.597015
control	1.29509
control	1.74428
control	1.05973
control	0.639223
control	2.532
medium T	1.69811
medium T	1.12799
medium T	3.45991
medium T	5.74327
medium T	10.4872
medium T	0.698471
medium T	3.22612
medium T	3.71394
medium T	2.98722
medium T	3.81051
medium T	4.98615

## Sheet: Figure 3 f
group	k__Bacteria;p__Proteobacteria;c__Betaproteobacteria;o__Burkholderiales;f__Burkholderiaceae;g__Burkholderia
control	2.52887
control	0
control	1.25146
control	1.75604
control	1.27814
control	0.889171
control	2.65652
control	3.95525
control	0.813386
control	0
control	0
medium T	0
medium T	0
medium T	0
medium T	0
medium T	0
medium T	0
medium T	0
medium T	0.0239266
medium T	0
medium T	0
medium T	0

## Sheet: Figure 3 g
treatment	k__Bacteria;p__Bacteroidetes;c__Bacteroidia;o__Bacteroidales;f__S24-7;g__
control	3.55658
control	2.98748
control	2.77238
control	2.82534
control	3.92249
medium T	24.3127
medium T	12.3171
medium T	21.0236
medium T	35.9226
medium T	18.2688
