# Supplementary material for: The effect of testosterone on the gut microbiome in mice
Source: Commun Biol. 2024 Jul 19;7:880. doi: 10.1038/s42003-024-06470-5 (PMC11271554; doi:10.1038/s42003-024-06470-5)
Supplement: Supplementary file 6 — Supplementary Data 4 [file 42003_2024_6470_MOESM6_ESM.xlsx]

## Sheet: Figure 4 a
	SubjectID1	SubjectID2	Group1	Group2	Distance
0	MT2DHTH	MT1DHTH	DHT	DHT	0.0546972
1	M31DHTH	MT1DHTH	DHT	DHT	0.0660715
2	M31DHTH	MT2DHTH	DHT	DHT	0.0525827
3	MT4DHTH	MT1DHTH	DHT	DHT	0.232693
4	MT4DHTH	MT2DHTH	DHT	DHT	0.234051
5	MT4DHTH	M31DHTH	DHT	DHT	0.19842
6	MT5DHTH	MT1DHTH	DHT	DHT	0.282781
7	MT5DHTH	MT2DHTH	DHT	DHT	0.269075
8	MT5DHTH	M31DHTH	DHT	DHT	0.229192
9	MT5DHTH	MT4DHTH	DHT	DHT	0.192272
10	MT6DHTH	MT1DHTH	DHT	DHT	0.318749
11	MT6DHTH	MT2DHTH	DHT	DHT	0.304508
12	MT6DHTH	M31DHTH	DHT	DHT	0.26385
13	MT6DHTH	MT4DHTH	DHT	DHT	0.231208
14	MT6DHTH	MT5DHTH	DHT	DHT	0.0642776
15	FT1DHTH	MT1DHTH	DHT	DHT	0.19911
16	FT1DHTH	MT2DHTH	DHT	DHT	0.196434
17	FT1DHTH	M31DHTH	DHT	DHT	0.150559
18	FT1DHTH	MT4DHTH	DHT	DHT	0.166001
19	FT1DHTH	MT5DHTH	DHT	DHT	0.114334
20	FT1DHTH	MT6DHTH	DHT	DHT	0.136407
21	FT2DHTH	MT1DHTH	DHT	DHT	0.171889
22	FT2DHTH	MT2DHTH	DHT	DHT	0.170376
23	FT2DHTH	M31DHTH	DHT	DHT	0.125151
24	FT2DHTH	MT4DHTH	DHT	DHT	0.167933
25	FT2DHTH	MT5DHTH	DHT	DHT	0.13926
26	FT2DHTH	MT6DHTH	DHT	DHT	0.17048
27	FT2DHTH	FT1DHTH	DHT	DHT	0.0407291
28	F31DHTH	MT1DHTH	DHT	DHT	0.186267
29	F31DHTH	MT2DHTH	DHT	DHT	0.18404
30	F31DHTH	M31DHTH	DHT	DHT	0.138199
31	F31DHTH	MT4DHTH	DHT	DHT	0.143868
32	F31DHTH	MT5DHTH	DHT	DHT	0.146027
33	F31DHTH	MT6DHTH	DHT	DHT	0.181597
34	F31DHTH	FT1DHTH	DHT	DHT	0.0517288
35	F31DHTH	FT2DHTH	DHT	DHT	0.0325956
36	FT5DHTH	MT1DHTH	DHT	DHT	0.105211
37	FT5DHTH	MT2DHTH	DHT	DHT	0.101763
38	FT5DHTH	M31DHTH	DHT	DHT	0.0580661
39	FT5DHTH	MT4DHTH	DHT	DHT	0.173171
40	FT5DHTH	MT5DHTH	DHT	DHT	0.194277
41	FT5DHTH	MT6DHTH	DHT	DHT	0.226695
42	FT5DHTH	FT1DHTH	DHT	DHT	0.113299
43	FT5DHTH	FT2DHTH	DHT	DHT	0.0817512
44	FT5DHTH	F31DHTH	DHT	DHT	0.0957204
45	FT6DHTH	MT1DHTH	DHT	DHT	0.109446
46	FT6DHTH	MT2DHTH	DHT	DHT	0.106657
47	FT6DHTH	M31DHTH	DHT	DHT	0.0668452
48	FT6DHTH	MT4DHTH	DHT	DHT	0.192914
49	FT6DHTH	MT5DHTH	DHT	DHT	0.205237
50	FT6DHTH	MT6DHTH	DHT	DHT	0.233915
51	FT6DHTH	FT1DHTH	DHT	DHT	0.120898
52	FT6DHTH	FT2DHTH	DHT	DHT	0.0861743
53	FT6DHTH	F31DHTH	DHT	DHT	0.098786
54	FT6DHTH	FT5DHTH	DHT	DHT	0.0393061
55	MT1DHTH	M1DHTC	DHT	DHT control	0.00668896
56	MT1DHTH	M2DHTC	DHT	DHT control	0.0683931
57	MT1DHTH	M3DHTC	DHT	DHT control	0.0854384
58	MT1DHTH	M4DHTC	DHT	DHT control	0.0617874
59	MT1DHTH	M5DHTC	DHT	DHT control	0.102389
60	MT1DHTH	M6DHTC	DHT	DHT control	0.0542587
61	MT1DHTH	F1DHTC	DHT	DHT control	0.061684
62	MT1DHTH	F2DHTC	DHT	DHT control	0.0556867
63	MT1DHTH	F3DHTC	DHT	DHT control	0.0611052
64	MT1DHTH	F5DHTC	DHT	DHT control	0.0690197
65	MT1DHTH	F6DHTC	DHT	DHT control	0.0619072
66	MT2DHTH	M1DHTC	DHT	DHT control	0.0576682
67	MT2DHTH	M2DHTC	DHT	DHT control	0.023566
68	MT2DHTH	M3DHTC	DHT	DHT control	0.0654718
69	MT2DHTH	M4DHTC	DHT	DHT control	0.0715977
70	MT2DHTH	M5DHTC	DHT	DHT control	0.0987065
71	MT2DHTH	M6DHTC	DHT	DHT control	0.0751698
72	MT2DHTH	F1DHTC	DHT	DHT control	0.0738025
73	MT2DHTH	F2DHTC	DHT	DHT control	0.0734586
74	MT2DHTH	F3DHTC	DHT	DHT control	0.086519
75	MT2DHTH	F5DHTC	DHT	DHT control	0.0565096
76	MT2DHTH	F6DHTC	DHT	DHT control	0.0754643
77	M31DHTH	M1DHTC	DHT	DHT control	0.0692424
78	M31DHTH	M2DHTC	DHT	DHT control	0.0418454
79	M31DHTH	M3DHTC	DHT	DHT control	0.0256275
80	M31DHTH	M4DHTC	DHT	DHT control	0.0527301
81	M31DHTH	M5DHTC	DHT	DHT control	0.0571201
82	M31DHTH	M6DHTC	DHT	DHT control	0.0956104
83	M31DHTH	F1DHTC	DHT	DHT control	0.0890142
84	M31DHTH	F2DHTC	DHT	DHT control	0.0948887
85	M31DHTH	F3DHTC	DHT	DHT control	0.114648
86	M31DHTH	F5DHTC	DHT	DHT control	0.0648796
87	M31DHTH	F6DHTC	DHT	DHT control	0.0955934
88	MT4DHTH	M1DHTC	DHT	DHT control	0.233369
89	MT4DHTH	M2DHTC	DHT	DHT control	0.22059
90	MT4DHTH	M3DHTC	DHT	DHT control	0.192972
91	MT4DHTH	M4DHTC	DHT	DHT control	0.173341
92	MT4DHTH	M5DHTC	DHT	DHT control	0.205023
93	MT4DHTH	M6DHTC	DHT	DHT control	0.252519
94	MT4DHTH	F1DHTC	DHT	DHT control	0.245432
95	MT4DHTH	F2DHTC	DHT	DHT control	0.250934
96	MT4DHTH	F3DHTC	DHT	DHT control	0.26788
97	MT4DHTH	F5DHTC	DHT	DHT control	0.231138
98	MT4DHTH	F6DHTC	DHT	DHT control	0.252816
99	MT5DHTH	M1DHTC	DHT	DHT control	0.286084
100	MT5DHTH	M2DHTC	DHT	DHT control	0.255772
101	MT5DHTH	M3DHTC	DHT	DHT control	0.221681
102	MT5DHTH	M4DHTC	DHT	DHT control	0.265671
103	MT5DHTH	M5DHTC	DHT	DHT control	0.195889
104	MT5DHTH	M6DHTC	DHT	DHT control	0.256308
105	MT5DHTH	F1DHTC	DHT	DHT control	0.244351
106	MT5DHTH	F2DHTC	DHT	DHT control	0.250183
107	MT5DHTH	F3DHTC	DHT	DHT control	0.27305
108	MT5DHTH	F5DHTC	DHT	DHT control	0.241837
109	MT5DHTH	F6DHTC	DHT	DHT control	0.246454
110	MT6DHTH	M1DHTC	DHT	DHT control	0.321561
111	MT6DHTH	M2DHTC	DHT	DHT control	0.290709
112	MT6DHTH	M3DHTC	DHT	DHT control	0.254923
113	MT6DHTH	M4DHTC	DHT	DHT control	0.300736
114	MT6DHTH	M5DHTC	DHT	DHT control	0.233083
115	MT6DHTH	M6DHTC	DHT	DHT control	0.291839
116	MT6DHTH	F1DHTC	DHT	DHT control	0.281196
117	MT6DHTH	F2DHTC	DHT	DHT control	0.286087
118	MT6DHTH	F3DHTC	DHT	DHT control	0.308826
119	MT6DHTH	F5DHTC	DHT	DHT control	0.277438
120	MT6DHTH	F6DHTC	DHT	DHT control	0.279443
121	FT1DHTH	M1DHTC	DHT	DHT control	0.201552
122	FT1DHTH	M2DHTC	DHT	DHT control	0.179992
123	FT1DHTH	M3DHTC	DHT	DHT control	0.141196
124	FT1DHTH	M4DHTC	DHT	DHT control	0.175963
125	FT1DHTH	M5DHTC	DHT	DHT control	0.10673
126	FT1DHTH	M6DHTC	DHT	DHT control	0.175355
127	FT1DHTH	F1DHTC	DHT	DHT control	0.163316
128	FT1DHTH	F2DHTC	DHT	DHT control	0.170159
129	FT1DHTH	F3DHTC	DHT	DHT control	0.192736
130	FT1DHTH	F5DHTC	DHT	DHT control	0.165583
131	FT1DHTH	F6DHTC	DHT	DHT control	0.174833
132	FT2DHTH	M1DHTC	DHT	DHT control	0.173742
133	FT2DHTH	M2DHTC	DHT	DHT control	0.153345
134	FT2DHTH	M3DHTC	DHT	DHT control	0.116087
135	FT2DHTH	M4DHTC	DHT	DHT control	0.141173
136	FT2DHTH	M5DHTC	DHT	DHT control	0.0813524
137	FT2DHTH	M6DHTC	DHT	DHT control	0.14625
138	FT2DHTH	F1DHTC	DHT	DHT control	0.136506
139	FT2DHTH	F2DHTC	DHT	DHT control	0.140484
140	FT2DHTH	F3DHTC	DHT	DHT control	0.163529
141	FT2DHTH	F5DHTC	DHT	DHT control	0.13975
142	FT2DHTH	F6DHTC	DHT	DHT control	0.148819
143	F31DHTH	M1DHTC	DHT	DHT control	0.188252
144	F31DHTH	M2DHTC	DHT	DHT control	0.166716
145	F31DHTH	M3DHTC	DHT	DHT control	0.129916
146	F31DHTH	M4DHTC	DHT	DHT control	0.133125
147	F31DHTH	M5DHTC	DHT	DHT control	0.0950086
148	F31DHTH	M6DHTC	DHT	DHT control	0.161663
149	F31DHTH	F1DHTC	DHT	DHT control	0.149187
150	F31DHTH	F2DHTC	DHT	DHT control	0.155891
151	F31DHTH	F3DHTC	DHT	DHT control	0.17844
152	F31DHTH	F5DHTC	DHT	DHT control	0.152594
153	F31DHTH	F6DHTC	DHT	DHT control	0.162373
154	FT5DHTH	M1DHTC	DHT	DHT control	0.107103
155	FT5DHTH	M2DHTC	DHT	DHT control	0.0867614
156	FT5DHTH	M3DHTC	DHT	DHT control	0.0488152
157	FT5DHTH	M4DHTC	DHT	DHT control	0.0754384
158	FT5DHTH	M5DHTC	DHT	DHT control	0.0515627
159	FT5DHTH	M6DHTC	DHT	DHT control	0.114301
160	FT5DHTH	F1DHTC	DHT	DHT control	0.108814
161	FT5DHTH	F2DHTC	DHT	DHT control	0.113289
162	FT5DHTH	F3DHTC	DHT	DHT control	0.134228
163	FT5DHTH	F5DHTC	DHT	DHT control	0.0886687
164	FT5DHTH	F6DHTC	DHT	DHT control	0.105082
165	FT6DHTH	M1DHTC	DHT	DHT control	0.110753
166	FT6DHTH	M2DHTC	DHT	DHT control	0.09355
167	FT6DHTH	M3DHTC	DHT	DHT control	0.0653378
168	FT6DHTH	M4DHTC	DHT	DHT control	0.0765026
169	FT6DHTH	M5DHTC	DHT	DHT control	0.0319969
170	FT6DHTH	M6DHTC	DHT	DHT control	0.0905659
171	FT6DHTH	F1DHTC	DHT	DHT control	0.0828325
172	FT6DHTH	F2DHTC	DHT	DHT control	0.0882351
173	FT6DHTH	F3DHTC	DHT	DHT control	0.107056
174	FT6DHTH	F5DHTC	DHT	DHT control	0.0746192
175	FT6DHTH	F6DHTC	DHT	DHT control	0.0773641
0	M2DHTC	M1DHTC	DHT control	DHT control	0.0725323
1	M3DHTC	M1DHTC	DHT control	DHT control	0.086602
2	M3DHTC	M2DHTC	DHT control	DHT control	0.0577345
3	M4DHTC	M1DHTC	DHT control	DHT control	0.0614075
4	M4DHTC	M2DHTC	DHT control	DHT control	0.0667649
5	M4DHTC	M3DHTC	DHT control	DHT control	0.0663703
6	M5DHTC	M1DHTC	DHT control	DHT control	0.103719
7	M5DHTC	M2DHTC	DHT control	DHT control	0.084404
8	M5DHTC	M3DHTC	DHT control	DHT control	0.0630292
9	M5DHTC	M4DHTC	DHT control	DHT control	0.0813045
10	M6DHTC	M1DHTC	DHT control	DHT control	0.0577501
11	M6DHTC	M2DHTC	DHT control	DHT control	0.0799661
12	M6DHTC	M3DHTC	DHT control	DHT control	0.118497
13	M6DHTC	M4DHTC	DHT control	DHT control	0.109229
14	M6DHTC	M5DHTC	DHT control	DHT control	0.0750307
15	F1DHTC	M1DHTC	DHT control	DHT control	0.0657956
16	F1DHTC	M2DHTC	DHT control	DHT control	0.0771755
17	F1DHTC	M3DHTC	DHT control	DHT control	0.111867
18	F1DHTC	M4DHTC	DHT control	DHT control	0.103352
19	F1DHTC	M5DHTC	DHT control	DHT control	0.0637273
20	F1DHTC	M6DHTC	DHT control	DHT control	0.0195862
21	F2DHTC	M1DHTC	DHT control	DHT control	0.0591501
22	F2DHTC	M2DHTC	DHT control	DHT control	0.0786258
23	F2DHTC	M3DHTC	DHT control	DHT control	0.117171
24	F2DHTC	M4DHTC	DHT control	DHT control	0.105845
25	F2DHTC	M5DHTC	DHT control	DHT control	0.0683341
26	F2DHTC	M6DHTC	DHT control	DHT control	0.011602
27	F2DHTC	F1DHTC	DHT control	DHT control	0.0131486
28	F3DHTC	M1DHTC	DHT control	DHT control	0.0626153
29	F3DHTC	M2DHTC	DHT control	DHT control	0.098097
30	F3DHTC	M3DHTC	DHT control	DHT control	0.137002
31	F3DHTC	M4DHTC	DHT control	DHT control	0.115607
32	F3DHTC	M5DHTC	DHT control	DHT control	0.0900852
33	F3DHTC	M6DHTC	DHT control	DHT control	0.0233623
34	F3DHTC	F1DHTC	DHT control	DHT control	0.0335376
35	F3DHTC	F2DHTC	DHT control	DHT control	0.0239577
36	F5DHTC	M1DHTC	DHT control	DHT control	0.0713169
37	F5DHTC	M2DHTC	DHT control	DHT control	0.0609866
38	F5DHTC	M3DHTC	DHT control	DHT control	0.0859714
39	F5DHTC	M4DHTC	DHT control	DHT control	0.0899305
40	F5DHTC	M5DHTC	DHT control	DHT control	0.0682703
41	F5DHTC	M6DHTC	DHT control	DHT control	0.0490218
42	F5DHTC	F1DHTC	DHT control	DHT control	0.043291
43	F5DHTC	F2DHTC	DHT control	DHT control	0.047815
44	F5DHTC	F3DHTC	DHT control	DHT control	0.0667218
45	F6DHTC	M1DHTC	DHT control	DHT control	0.0649729
46	F6DHTC	M2DHTC	DHT control	DHT control	0.0853458
47	F6DHTC	M3DHTC	DHT control	DHT control	0.116536
48	F6DHTC	M4DHTC	DHT control	DHT control	0.108768
49	F6DHTC	M5DHTC	DHT control	DHT control	0.0721869
50	F6DHTC	M6DHTC	DHT control	DHT control	0.0238384
51	F6DHTC	F1DHTC	DHT control	DHT control	0.0188935
52	F6DHTC	F2DHTC	DHT control	DHT control	0.0193494
53	F6DHTC	F3DHTC	DHT control	DHT control	0.0325267
54	F6DHTC	F5DHTC	DHT control	DHT control	0.0473371
55	M1DHTC	MT1DHTH	DHT control	DHT	0.00668896
56	M1DHTC	MT2DHTH	DHT control	DHT	0.0576682
57	M1DHTC	M31DHTH	DHT control	DHT	0.0692424
58	M1DHTC	MT4DHTH	DHT control	DHT	0.233369
59	M1DHTC	MT5DHTH	DHT control	DHT	0.286084
60	M1DHTC	MT6DHTH	DHT control	DHT	0.321561
61	M1DHTC	FT1DHTH	DHT control	DHT	0.201552
62	M1DHTC	FT2DHTH	DHT control	DHT	0.173742
63	M1DHTC	F31DHTH	DHT control	DHT	0.188252
64	M1DHTC	FT5DHTH	DHT control	DHT	0.107103
65	M1DHTC	FT6DHTH	DHT control	DHT	0.110753
66	M2DHTC	MT1DHTH	DHT control	DHT	0.0683931
67	M2DHTC	MT2DHTH	DHT control	DHT	0.023566
68	M2DHTC	M31DHTH	DHT control	DHT	0.0418454
69	M2DHTC	MT4DHTH	DHT control	DHT	0.22059
70	M2DHTC	MT5DHTH	DHT control	DHT	0.255772
71	M2DHTC	MT6DHTH	DHT control	DHT	0.290709
72	M2DHTC	FT1DHTH	DHT control	DHT	0.179992
73	M2DHTC	FT2DHTH	DHT control	DHT	0.153345
74	M2DHTC	F31DHTH	DHT control	DHT	0.166716
75	M2DHTC	FT5DHTH	DHT control	DHT	0.0867614
76	M2DHTC	FT6DHTH	DHT control	DHT	0.09355
77	M3DHTC	MT1DHTH	DHT control	DHT	0.0854384
78	M3DHTC	MT2DHTH	DHT control	DHT	0.0654718
79	M3DHTC	M31DHTH	DHT control	DHT	0.0256275
80	M3DHTC	MT4DHTH	DHT control	DHT	0.192972
81	M3DHTC	MT5DHTH	DHT control	DHT	0.221681
82	M3DHTC	MT6DHTH	DHT control	DHT	0.254923
83	M3DHTC	FT1DHTH	DHT control	DHT	0.141196
84	M3DHTC	FT2DHTH	DHT control	DHT	0.116087
85	M3DHTC	F31DHTH	DHT control	DHT	0.129916
86	M3DHTC	FT5DHTH	DHT control	DHT	0.0488152
87	M3DHTC	FT6DHTH	DHT control	DHT	0.0653378
88	M4DHTC	MT1DHTH	DHT control	DHT	0.0617874
89	M4DHTC	MT2DHTH	DHT control	DHT	0.0715977
90	M4DHTC	M31DHTH	DHT control	DHT	0.0527301
91	M4DHTC	MT4DHTH	DHT control	DHT	0.173341
92	M4DHTC	MT5DHTH	DHT control	DHT	0.265671
93	M4DHTC	MT6DHTH	DHT control	DHT	0.300736
94	M4DHTC	FT1DHTH	DHT control	DHT	0.175963
95	M4DHTC	FT2DHTH	DHT control	DHT	0.141173
96	M4DHTC	F31DHTH	DHT control	DHT	0.133125
97	M4DHTC	FT5DHTH	DHT control	DHT	0.0754384
98	M4DHTC	FT6DHTH	DHT control	DHT	0.0765026
99	M5DHTC	MT1DHTH	DHT control	DHT	0.102389
100	M5DHTC	MT2DHTH	DHT control	DHT	0.0987065
101	M5DHTC	M31DHTH	DHT control	DHT	0.0571201
102	M5DHTC	MT4DHTH	DHT control	DHT	0.205023
103	M5DHTC	MT5DHTH	DHT control	DHT	0.195889
104	M5DHTC	MT6DHTH	DHT control	DHT	0.233083
105	M5DHTC	FT1DHTH	DHT control	DHT	0.10673
106	M5DHTC	FT2DHTH	DHT control	DHT	0.0813524
107	M5DHTC	F31DHTH	DHT control	DHT	0.0950086
108	M5DHTC	FT5DHTH	DHT control	DHT	0.0515627
109	M5DHTC	FT6DHTH	DHT control	DHT	0.0319969
110	M6DHTC	MT1DHTH	DHT control	DHT	0.0542587
111	M6DHTC	MT2DHTH	DHT control	DHT	0.0751698
112	M6DHTC	M31DHTH	DHT control	DHT	0.0956104
113	M6DHTC	MT4DHTH	DHT control	DHT	0.252519
114	M6DHTC	MT5DHTH	DHT control	DHT	0.256308
115	M6DHTC	MT6DHTH	DHT control	DHT	0.291839
116	M6DHTC	FT1DHTH	DHT control	DHT	0.175355
117	M6DHTC	FT2DHTH	DHT control	DHT	0.14625
118	M6DHTC	F31DHTH	DHT control	DHT	0.161663
119	M6DHTC	FT5DHTH	DHT control	DHT	0.114301
120	M6DHTC	FT6DHTH	DHT control	DHT	0.0905659
121	F1DHTC	MT1DHTH	DHT control	DHT	0.061684
122	F1DHTC	MT2DHTH	DHT control	DHT	0.0738025
123	F1DHTC	M31DHTH	DHT control	DHT	0.0890142
124	F1DHTC	MT4DHTH	DHT control	DHT	0.245432
125	F1DHTC	MT5DHTH	DHT control	DHT	0.244351
126	F1DHTC	MT6DHTH	DHT control	DHT	0.281196
127	F1DHTC	FT1DHTH	DHT control	DHT	0.163316
128	F1DHTC	FT2DHTH	DHT control	DHT	0.136506
129	F1DHTC	F31DHTH	DHT control	DHT	0.149187
130	F1DHTC	FT5DHTH	DHT control	DHT	0.108814
131	F1DHTC	FT6DHTH	DHT control	DHT	0.0828325
132	F2DHTC	MT1DHTH	DHT control	DHT	0.0556867
133	F2DHTC	MT2DHTH	DHT control	DHT	0.0734586
134	F2DHTC	M31DHTH	DHT control	DHT	0.0948887
135	F2DHTC	MT4DHTH	DHT control	DHT	0.250934
136	F2DHTC	MT5DHTH	DHT control	DHT	0.250183
137	F2DHTC	MT6DHTH	DHT control	DHT	0.286087
138	F2DHTC	FT1DHTH	DHT control	DHT	0.170159
139	F2DHTC	FT2DHTH	DHT control	DHT	0.140484
140	F2DHTC	F31DHTH	DHT control	DHT	0.155891
141	F2DHTC	FT5DHTH	DHT control	DHT	0.113289
142	F2DHTC	FT6DHTH	DHT control	DHT	0.0882351
143	F3DHTC	MT1DHTH	DHT control	DHT	0.0611052
144	F3DHTC	MT2DHTH	DHT control	DHT	0.086519
145	F3DHTC	M31DHTH	DHT control	DHT	0.114648
146	F3DHTC	MT4DHTH	DHT control	DHT	0.26788
147	F3DHTC	MT5DHTH	DHT control	DHT	0.27305
148	F3DHTC	MT6DHTH	DHT control	DHT	0.308826
149	F3DHTC	FT1DHTH	DHT control	DHT	0.192736
150	F3DHTC	FT2DHTH	DHT control	DHT	0.163529
151	F3DHTC	F31DHTH	DHT control	DHT	0.17844
152	F3DHTC	FT5DHTH	DHT control	DHT	0.134228
153	F3DHTC	FT6DHTH	DHT control	DHT	0.107056
154	F5DHTC	MT1DHTH	DHT control	DHT	0.0690197
155	F5DHTC	MT2DHTH	DHT control	DHT	0.0565096
156	F5DHTC	M31DHTH	DHT control	DHT	0.0648796
157	F5DHTC	MT4DHTH	DHT control	DHT	0.231138
158	F5DHTC	MT5DHTH	DHT control	DHT	0.241837
159	F5DHTC	MT6DHTH	DHT control	DHT	0.277438
160	F5DHTC	FT1DHTH	DHT control	DHT	0.165583
161	F5DHTC	FT2DHTH	DHT control	DHT	0.13975
162	F5DHTC	F31DHTH	DHT control	DHT	0.152594
163	F5DHTC	FT5DHTH	DHT control	DHT	0.0886687
164	F5DHTC	FT6DHTH	DHT control	DHT	0.0746192
165	F6DHTC	MT1DHTH	DHT control	DHT	0.0619072
166	F6DHTC	MT2DHTH	DHT control	DHT	0.0754643
167	F6DHTC	M31DHTH	DHT control	DHT	0.0955934
168	F6DHTC	MT4DHTH	DHT control	DHT	0.252816
169	F6DHTC	MT5DHTH	DHT control	DHT	0.246454
170	F6DHTC	MT6DHTH	DHT control	DHT	0.279443
171	F6DHTC	FT1DHTH	DHT control	DHT	0.174833
172	F6DHTC	FT2DHTH	DHT control	DHT	0.148819
173	F6DHTC	F31DHTH	DHT control	DHT	0.162373
174	F6DHTC	FT5DHTH	DHT control	DHT	0.105082
175	F6DHTC	FT6DHTH	DHT control	DHT	0.0773641

## Sheet: Figure 4 b
group	Proteobacteria
DHT	66.88
DHT	64.8
DHT	68.44
DHT	77.3
DHT	79.85
DHT	82.34
DHT	93.68
DHT	86.83
DHT	56.45
DHT	48.48
DHT	44.34
control	91.07
control	92.92
control	96.43
control	88.31
control	91.25
control	93.7
control	85.36
control	79.02
control	83.52
control	81.72
control	93.65

## Sheet: Figure 4 c
group	Bacteroidetes
DHT	31.15
DHT	33.05
DHT	30.15
DHT	20.01
DHT	16.94
DHT	14.94
DHT	5.41
DHT	11.36
DHT	41.01
DHT	44.87
DHT	50.37
control	2024-01-07
control	6.16
control	3.27
control	10.17
control	6.19
control	5.67
control	13.21
control	18.02
control	15.92
control	15.53
control	5.6

## Sheet: Figure 4 d
group	Firmicutes
DHT	1.72
DHT	1.88
DHT	1.18
DHT	2.51
DHT	3.09
DHT	2.29
DHT	0.71
DHT	1.18
DHT	2.09
DHT	6.02
DHT	4.74
control	1.28
control	0.73
control	0.18
control	1.39
control	2.35
control	0.51
control	1.17
control	2.53
control	0.43
control	1.59
control	0.5
