# Supplementary material for: The effect of testosterone on the gut microbiome in mice
Source: Commun Biol. 2024 Jul 19;7:880. doi: 10.1038/s42003-024-06470-5 (PMC11271554; doi:10.1038/s42003-024-06470-5)
Supplement: Supplementary file 7 — Supplementary Data 5 [file 42003_2024_6470_MOESM7_ESM.xlsx]

## Sheet: Figure 5 a
	SubjectID1	SubjectID2	Group1	Group2	Distance
0	1B12	1B11	C	C	0.386935
1	1C1	1B11	C	C	0.347527
2	1C1	1B12	C	C	0.31336
3	1C2	1B11	C	C	0.372784
4	1C2	1B12	C	C	0.190904
5	1C2	1C1	C	C	0.290915
6	1C3	1B11	C	C	0.335399
7	1C3	1B12	C	C	0.289408
8	1C3	1C1	C	C	0.24894
9	1C3	1C2	C	C	0.249717
10	1C4	1B11	C	C	0.403167
11	1C4	1B12	C	C	0.250937
12	1C4	1C1	C	C	0.291687
13	1C4	1C2	C	C	0.207851
14	1C4	1C3	C	C	0.287621
15	1B11	1C5	C	T	0.428546
16	1B11	1C6	C	T	0.42752
17	1B11	1C7	C	T	0.419523
18	1B11	1C8	C	T	0.439437
19	1B11	1C9	C	T	0.376677
20	1B11	1C10	C	T	0.374
21	1B12	1C5	C	T	0.296097
22	1B12	1C6	C	T	0.317844
23	1B12	1C7	C	T	0.317784
24	1B12	1C8	C	T	0.325905
25	1B12	1C9	C	T	0.285216
26	1B12	1C10	C	T	0.284907
27	1C1	1C5	C	T	0.360548
28	1C1	1C6	C	T	0.417101
29	1C1	1C7	C	T	0.326194
30	1C1	1C8	C	T	0.348778
31	1C1	1C9	C	T	0.279831
32	1C1	1C10	C	T	0.269108
33	1C2	1C5	C	T	0.265491
34	1C2	1C6	C	T	0.334809
35	1C2	1C7	C	T	0.345986
36	1C2	1C8	C	T	0.329409
37	1C2	1C9	C	T	0.271069
38	1C2	1C10	C	T	0.282947
39	1C3	1C5	C	T	0.293406
40	1C3	1C6	C	T	0.362748
41	1C3	1C7	C	T	0.351318
42	1C3	1C8	C	T	0.379711
43	1C3	1C9	C	T	0.200023
44	1C3	1C10	C	T	0.270505
45	1C4	1C5	C	T	0.335191
46	1C4	1C6	C	T	0.366228
47	1C4	1C7	C	T	0.353763
48	1C4	1C8	C	T	0.355494
49	1C4	1C9	C	T	0.287757
50	1C4	1C10	C	T	0.32875
0	1C6	1C5	T	T	0.25935
1	1C7	1C5	T	T	0.330381
2	1C7	1C6	T	T	0.331247
3	1C8	1C5	T	T	0.336016
4	1C8	1C6	T	T	0.357807
5	1C8	1C7	T	T	0.274423
6	1C9	1C5	T	T	0.203654
7	1C9	1C6	T	T	0.316838
8	1C9	1C7	T	T	0.319808
9	1C9	1C8	T	T	0.365398
10	1C10	1C5	T	T	0.297965
11	1C10	1C6	T	T	0.366538
12	1C10	1C7	T	T	0.329133
13	1C10	1C8	T	T	0.278321
14	1C10	1C9	T	T	0.296987
15	1C5	1B11	T	C	0.428546
16	1C5	1B12	T	C	0.296097
17	1C5	1C1	T	C	0.360548
18	1C5	1C2	T	C	0.265491
19	1C5	1C3	T	C	0.293406
20	1C5	1C4	T	C	0.335191
21	1C6	1B11	T	C	0.42752
22	1C6	1B12	T	C	0.317844
23	1C6	1C1	T	C	0.417101
24	1C6	1C2	T	C	0.334809
25	1C6	1C3	T	C	0.362748
26	1C6	1C4	T	C	0.366228
27	1C7	1B11	T	C	0.419523
28	1C7	1B12	T	C	0.317784
29	1C7	1C1	T	C	0.326194
30	1C7	1C2	T	C	0.345986
31	1C7	1C3	T	C	0.351318
32	1C7	1C4	T	C	0.353763
33	1C8	1B11	T	C	0.439437
34	1C8	1B12	T	C	0.325905
35	1C8	1C1	T	C	0.348778
36	1C8	1C2	T	C	0.329409
37	1C8	1C3	T	C	0.379711
38	1C8	1C4	T	C	0.355494
39	1C9	1B11	T	C	0.376677
40	1C9	1B12	T	C	0.285216
41	1C9	1C1	T	C	0.279831
42	1C9	1C2	T	C	0.271069
43	1C9	1C3	T	C	0.200023
44	1C9	1C4	T	C	0.287757
45	1C10	1B11	T	C	0.374
46	1C10	1B12	T	C	0.284907
47	1C10	1C1	T	C	0.269108
48	1C10	1C2	T	C	0.282947
49	1C10	1C3	T	C	0.270505
50	1C10	1C4	T	C	0.32875

## Sheet: Figure 5 b
group	Bifidobacterium
testosterone	0
testosterone	0
testosterone	0
testosterone	0
testosterone	0
testosterone	0.02
control	0.05
control	0.02
control	0.03
control	0.04
control	0.06
control	0.03

## Sheet: Figure 5 c 
	SubjectID1	SubjectID2	Group1	Group2	Distance
0	1C12	1C11	C	C	0.226529
1	1D1	1C11	C	C	0.282478
2	1D1	1C12	C	C	0.342155
3	1D2	1C11	C	C	0.39249
4	1D2	1C12	C	C	0.457519
5	1D2	1D1	C	C	0.389675
6	1D3	1C11	C	C	0.476354
7	1D3	1C12	C	C	0.555707
8	1D3	1D1	C	C	0.420406
9	1D3	1D2	C	C	0.338556
10	1C11	1D4	C	T	0.486475
11	1C11	1D6	C	T	0.386755
12	1C11	1D7	C	T	0.369033
13	1C11	1D8	C	T	0.315033
14	1C12	1D4	C	T	0.524609
15	1C12	1D6	C	T	0.42223
16	1C12	1D7	C	T	0.407444
17	1C12	1D8	C	T	0.362421
18	1D1	1D4	C	T	0.395
19	1D1	1D6	C	T	0.391429
20	1D1	1D7	C	T	0.364273
21	1D1	1D8	C	T	0.393726
22	1D2	1D4	C	T	0.297798
23	1D2	1D6	C	T	0.272162
24	1D2	1D7	C	T	0.304095
25	1D2	1D8	C	T	0.274594
26	1D3	1D4	C	T	0.326219
27	1D3	1D6	C	T	0.406172
28	1D3	1D7	C	T	0.431483
29	1D3	1D8	C	T	0.430113
0	1D6	1D4	T	T	0.39144
1	1D7	1D4	T	T	0.383475
2	1D7	1D6	T	T	0.26207
3	1D8	1D4	T	T	0.395313
4	1D8	1D6	T	T	0.258177
5	1D8	1D7	T	T	0.290601
6	1D4	1C11	T	C	0.486475
7	1D4	1C12	T	C	0.524609
8	1D4	1D1	T	C	0.395
9	1D4	1D2	T	C	0.297798
10	1D4	1D3	T	C	0.326219
11	1D6	1C11	T	C	0.386755
12	1D6	1C12	T	C	0.42223
13	1D6	1D1	T	C	0.391429
14	1D6	1D2	T	C	0.272162
15	1D6	1D3	T	C	0.406172
16	1D7	1C11	T	C	0.369033
17	1D7	1C12	T	C	0.407444
18	1D7	1D1	T	C	0.364273
19	1D7	1D2	T	C	0.304095
20	1D7	1D3	T	C	0.431483
21	1D8	1C11	T	C	0.315033
22	1D8	1C12	T	C	0.362421
23	1D8	1D1	T	C	0.393726
24	1D8	1D2	T	C	0.274594
25	1D8	1D3	T	C	0.430113
