# Supplementary material for: The effect of testosterone on the gut microbiome in mice
Source: Commun Biol. 2024 Jul 19;7:880. doi: 10.1038/s42003-024-06470-5 (PMC11271554; doi:10.1038/s42003-024-06470-5)
Supplement: Supplementary file 8 — Supplementary Data 6 [file 42003_2024_6470_MOESM8_ESM.xlsx]

## Sheet: Figure 6 a
	SubjectID1	SubjectID2	Group1	Group2	Distance
0	2D10	2D9	C	C	0.046332
1	2D11	2D9	C	C	0.127904
2	2D11	2D10	C	C	0.114151
3	2D12	2D9	C	C	0.111238
4	2D12	2D10	C	C	0.115983
5	2D12	2D11	C	C	0.0743893
6	20	2D9	C	C	0.0775954
7	20	2D10	C	C	0.0876726
8	20	2D11	C	C	0.0968203
9	20	2D12	C	C	0.072798
10	200	2D9	C	C	0.0710312
11	200	2D10	C	C	0.0648878
12	200	2D11	C	C	0.101177
13	200	2D12	C	C	0.0788986
14	200	20	C	C	0.0689421
15	2D9	2000	C	T	0.177716
16	2D9	20000	C	T	0.194424
17	2D9	200000	C	T	0.180714
18	2D9	2000000	C	T	0.119405
19	2D9	20000000	C	T	0.169189
20	2D9	200000000	C	T	0.0958687
21	2D10	2000	C	T	0.18826
22	2D10	20000	C	T	0.207244
23	2D10	200000	C	T	0.191573
24	2D10	2000000	C	T	0.12852
25	2D10	20000000	C	T	0.183095
26	2D10	200000000	C	T	0.107577
27	2D11	2000	C	T	0.100939
28	2D11	20000	C	T	0.118363
29	2D11	200000	C	T	0.102608
30	2D11	2000000	C	T	0.0671757
31	2D11	20000000	C	T	0.095676
32	2D11	200000000	C	T	0.103891
33	2D12	2000	C	T	0.102644
34	2D12	20000	C	T	0.11544
35	2D12	200000	C	T	0.0991744
36	2D12	2000000	C	T	0.0687296
37	2D12	20000000	C	T	0.0939493
38	2D12	200000000	C	T	0.105918
39	20	2000	C	T	0.137311
40	20	20000	C	T	0.159624
41	20	200000	C	T	0.141164
42	20	2000000	C	T	0.0889257
43	20	20000000	C	T	0.13585
44	20	200000000	C	T	0.0842319
45	200	2000	C	T	0.163938
46	200	20000	C	T	0.182487
47	200	200000	C	T	0.168182
48	200	2000000	C	T	0.110429
49	200	20000000	C	T	0.154634
50	200	200000000	C	T	0.108993
0	20000	2000	T	T	0.0345792
1	200000	2000	T	T	0.0344411
2	200000	20000	T	T	0.0397734
3	2000000	2000	T	T	0.0766851
4	2000000	20000	T	T	0.0888856
5	2000000	200000	T	T	0.074596
6	20000000	2000	T	T	0.038788
7	20000000	20000	T	T	0.0460099
8	20000000	200000	T	T	0.0481898
9	20000000	2000000	T	T	0.0750253
10	200000000	2000	T	T	0.117719
11	200000000	20000	T	T	0.132523
12	200000000	200000	T	T	0.116708
13	200000000	2000000	T	T	0.0671465
14	200000000	20000000	T	T	0.120364
15	2000	2D9	T	C	0.177716
16	2000	2D10	T	C	0.18826
17	2000	2D11	T	C	0.100939
18	2000	2D12	T	C	0.102644
19	2000	20	T	C	0.137311
20	2000	200	T	C	0.163938
21	20000	2D9	T	C	0.194424
22	20000	2D10	T	C	0.207244
23	20000	2D11	T	C	0.118363
24	20000	2D12	T	C	0.11544
25	20000	20	T	C	0.159624
26	20000	200	T	C	0.182487
27	200000	2D9	T	C	0.180714
28	200000	2D10	T	C	0.191573
29	200000	2D11	T	C	0.102608
30	200000	2D12	T	C	0.0991744
31	200000	20	T	C	0.141164
32	200000	200	T	C	0.168182
33	2000000	2D9	T	C	0.119405
34	2000000	2D10	T	C	0.12852
35	2000000	2D11	T	C	0.0671757
36	2000000	2D12	T	C	0.0687296
37	2000000	20	T	C	0.0889257
38	2000000	200	T	C	0.110429
39	20000000	2D9	T	C	0.169189
40	20000000	2D10	T	C	0.183095
41	20000000	2D11	T	C	0.095676
42	20000000	2D12	T	C	0.0939493
43	20000000	20	T	C	0.13585
44	20000000	200	T	C	0.154634
45	200000000	2D9	T	C	0.0958687
46	200000000	2D10	T	C	0.107577
47	200000000	2D11	T	C	0.103891
48	200000000	2D12	T	C	0.105918
49	200000000	20	T	C	0.0842319
50	200000000	200	T	C	0.108993

## Sheet: Figure 6 b
	SubjectID1	SubjectID2	Group1	Group2	Distance
0	20000000000	2000000000	C	C	0.246376
1	200000000000	2000000000	C	C	0.138609
2	200000000000	20000000000	C	C	0.140886
3	2000000000000	2000000000	C	C	0.197141
4	2000000000000	20000000000	C	C	0.0844136
5	2000000000000	200000000000	C	C	0.091386
6	2F1	2000000000	C	C	0.164623
7	2F1	20000000000	C	C	0.114377
8	2F1	200000000000	C	C	0.0724115
9	2F1	2000000000000	C	C	0.0950024
10	2000000000	2F2	C	T	0.270553
11	2000000000	2F3	C	T	0.250455
12	2000000000	2F4	C	T	0.214513
13	2000000000	2F5	C	T	0.274461
14	20000000000	2F2	C	T	0.0470572
15	20000000000	2F3	C	T	0.0424791
16	20000000000	2F4	C	T	0.0651712
17	20000000000	2F5	C	T	0.048797
18	200000000000	2F2	C	T	0.163252
19	200000000000	2F3	C	T	0.141269
20	200000000000	2F4	C	T	0.112403
21	200000000000	2F5	C	T	0.16824
22	2000000000000	2F2	C	T	0.103227
23	2000000000000	2F3	C	T	0.0869701
24	2000000000000	2F4	C	T	0.0619463
25	2000000000000	2F5	C	T	0.113188
26	2F1	2F2	C	T	0.138659
27	2F1	2F3	C	T	0.115475
28	2F1	2F4	C	T	0.112186
29	2F1	2F5	C	T	0.133641
0	2F3	2F2	T	T	0.0356691
1	2F4	2F2	T	T	0.0789859
2	2F4	2F3	T	T	0.0634269
3	2F5	2F2	T	T	0.0307219
4	2F5	2F3	T	T	0.0472135
5	2F5	2F4	T	T	0.0767989
6	2F2	2000000000	T	C	0.270553
7	2F2	20000000000	T	C	0.0470572
8	2F2	200000000000	T	C	0.163252
9	2F2	2000000000000	T	C	0.103227
10	2F2	2F1	T	C	0.138659
11	2F3	2000000000	T	C	0.250455
12	2F3	20000000000	T	C	0.0424791
13	2F3	200000000000	T	C	0.141269
14	2F3	2000000000000	T	C	0.0869701
15	2F3	2F1	T	C	0.115475
16	2F4	2000000000	T	C	0.214513
17	2F4	20000000000	T	C	0.0651712
18	2F4	200000000000	T	C	0.112403
19	2F4	2000000000000	T	C	0.0619463
20	2F4	2F1	T	C	0.112186
21	2F5	2000000000	T	C	0.274461
22	2F5	20000000000	T	C	0.048797
23	2F5	200000000000	T	C	0.16824
24	2F5	2000000000000	T	C	0.113188
25	2F5	2F1	T	C	0.133641

## Sheet: Figure 6 c
#SampleID	SubjectID	Distance	Group
2000000	F10	0.266379	T
2F3	M7	0.0475502	T
2000	F7	0.0562784	T
200000000	F12	0.184395	T
200000	F9	0.0780096	T
20000	F8	0.0455003	T
2F4	M8	0.130086	T
20000000	F11	0.101366	T
2F5	M9	0.0717355	T
2F2	M6	0.0341595	T
2D11	F3	0.25486	C
2D12	F4	0.0973978	C
2000000000	M1	0.33174	C
2000000000000	M4	0.102767	C
2F1	M5	0.188147	C
20	F5	0.145619	C
200	F6	0.185763	C
2D10	F2	0.171343	C
20000000000	M2	0.102208	C

## Sheet: Figure 6 d
	SubjectID1	SubjectID2	Group1	Group2	Distance
0	2D10	2D9	C	C	0.0444751
1	2D11	2D9	C	C	0.133757
2	2D11	2D10	C	C	0.107524
3	2D12	2D9	C	C	0.113367
4	2D12	2D10	C	C	0.112219
5	2D12	2D11	C	C	0.0768747
6	20	2D9	C	C	0.0827318
7	20	2D10	C	C	0.0837089
8	20	2D11	C	C	0.0953223
9	20	2D12	C	C	0.0727935
10	200	2D9	C	C	0.0710558
11	200	2D10	C	C	0.0620172
12	200	2D11	C	C	0.103068
13	200	2D12	C	C	0.0789378
14	200	20	C	C	0.0727003
15	2000000000	2D9	C	C	0.11858
16	2000000000	2D10	C	C	0.141413
17	2000000000	2D11	C	C	0.21367
18	2000000000	2D12	C	C	0.208356
19	2000000000	20	C	C	0.175273
20	2000000000	200	C	C	0.173473
21	20000000000	2D9	C	C	0.165954
22	20000000000	2D10	C	C	0.170919
23	20000000000	2D11	C	C	0.10213
24	20000000000	2D12	C	C	0.104646
25	20000000000	20	C	C	0.128023
26	20000000000	200	C	C	0.158931
27	20000000000	2000000000	C	C	0.241655
28	200000000000	2D9	C	C	0.0629866
29	200000000000	2D10	C	C	0.074392
30	200000000000	2D11	C	C	0.11767
31	200000000000	2D12	C	C	0.127319
32	200000000000	20	C	C	0.0969501
33	200000000000	200	C	C	0.0894152
34	200000000000	2000000000	C	C	0.136945
35	200000000000	20000000000	C	C	0.139025
36	2000000000000	2D9	C	C	0.119141
37	2000000000000	2D10	C	C	0.11529
38	2000000000000	2D11	C	C	0.0750161
39	2000000000000	2D12	C	C	0.0862781
40	2000000000000	20	C	C	0.0817912
41	2000000000000	200	C	C	0.109528
42	2000000000000	2000000000	C	C	0.192317
43	2000000000000	20000000000	C	C	0.0855893
44	2000000000000	200000000000	C	C	0.0902136
45	2F1	2D9	C	C	0.0934303
46	2F1	2D10	C	C	0.110265
47	2F1	2D11	C	C	0.125554
48	2F1	2D12	C	C	0.137466
49	2F1	20	C	C	0.113276
50	2F1	200	C	C	0.120829
51	2F1	2000000000	C	C	0.161628
52	2F1	20000000000	C	C	0.116509
53	2F1	200000000000	C	C	0.069062
54	2F1	2000000000000	C	C	0.0967637
55	2D9	2000	C	T	0.185488
56	2D9	20000	C	T	0.201926
57	2D9	200000	C	T	0.185835
58	2D9	2000000	C	T	0.122111
59	2D9	20000000	C	T	0.181453
60	2D9	200000000	C	T	0.0998534
61	2D9	2F2	C	T	0.194842
62	2D9	2F3	C	T	0.173131
63	2D9	2F4	C	T	0.136677
64	2D9	2F5	C	T	0.193731
65	2D10	2000	C	T	0.185523
66	2D10	20000	C	T	0.20452
67	2D10	200000	C	T	0.184274
68	2D10	2000000	C	T	0.120214
69	2D10	20000000	C	T	0.181458
70	2D10	200000000	C	T	0.104183
71	2D10	2F2	C	T	0.197939
72	2D10	2F3	C	T	0.179047
73	2D10	2F4	C	T	0.138676
74	2D10	2F5	C	T	0.197178
75	2D11	2000	C	T	0.104366
76	2D11	20000	C	T	0.121246
77	2D11	200000	C	T	0.102166
78	2D11	2000000	C	T	0.0684785
79	2D11	20000000	C	T	0.100241
80	2D11	200000000	C	T	0.102733
81	2D11	2F2	C	T	0.118934
82	2D11	2F3	C	T	0.105954
83	2D11	2F4	C	T	0.0686963
84	2D11	2F5	C	T	0.121063
85	2D12	2000	C	T	0.107355
86	2D12	20000	C	T	0.11934
87	2D12	200000	C	T	0.100628
88	2D12	2000000	C	T	0.070185
89	2D12	20000000	C	T	0.0982898
90	2D12	200000000	C	T	0.103499
91	2D12	2F2	C	T	0.119926
92	2D12	2F3	C	T	0.104402
93	2D12	2F4	C	T	0.0662199
94	2D12	2F5	C	T	0.122725
95	20	2000	C	T	0.136833
96	20	20000	C	T	0.15825
97	20	200000	C	T	0.137524
98	20	2000000	C	T	0.0840119
99	20	20000000	C	T	0.136787
100	20	200000000	C	T	0.0802901
101	20	2F2	C	T	0.148939
102	20	2F3	C	T	0.133497
103	20	2F4	C	T	0.0980028
104	20	2F5	C	T	0.151041
105	200	2000	C	T	0.168541
106	200	20000	C	T	0.185823
107	200	200000	C	T	0.169199
108	200	2000000	C	T	0.11094
109	200	20000000	C	T	0.159312
110	200	200000000	C	T	0.108301
111	200	2F2	C	T	0.180018
112	200	2F3	C	T	0.161474
113	200	2F4	C	T	0.115469
114	200	2F5	C	T	0.175124
115	2000000000	2000	C	T	0.259483
116	2000000000	20000	C	T	0.276213
117	2000000000	200000	C	T	0.256618
118	2000000000	2000000	C	T	0.191026
119	2000000000	20000000	C	T	0.254455
120	2000000000	200000000	C	T	0.161143
121	2000000000	2F2	C	T	0.268394
122	2000000000	2F3	C	T	0.24695
123	2000000000	2F4	C	T	0.212585
124	2000000000	2F5	C	T	0.266259
125	20000000000	2000	C	T	0.0593002
126	20000000000	20000	C	T	0.0611474
127	20000000000	200000	C	T	0.0651786
128	20000000000	2000000	C	T	0.076147
129	20000000000	20000000	C	T	0.0532149
130	20000000000	200000000	C	T	0.118683
131	20000000000	2F2	C	T	0.046793
132	20000000000	2F3	C	T	0.0416372
133	20000000000	2F4	C	T	0.0632975
134	20000000000	2F5	C	T	0.0478944
135	200000000000	2000	C	T	0.162559
136	200000000000	20000	C	T	0.17795
137	200000000000	200000	C	T	0.165318
138	200000000000	2000000	C	T	0.10886
139	200000000000	20000000	C	T	0.154954
140	200000000000	200000000	C	T	0.0859754
141	200000000000	2F2	C	T	0.165006
142	200000000000	2F3	C	T	0.140359
143	200000000000	2F4	C	T	0.113194
144	200000000000	2F5	C	T	0.164161
145	2000000000000	2000	C	T	0.0966077
146	2000000000000	20000	C	T	0.114804
147	2000000000000	200000	C	T	0.103158
148	2000000000000	2000000	C	T	0.0593274
149	2000000000000	20000000	C	T	0.0958612
150	2000000000000	200000000	C	T	0.0768039
151	2000000000000	2F2	C	T	0.107184
152	2000000000000	2F3	C	T	0.0901109
153	2000000000000	2F4	C	T	0.0621315
154	2000000000000	2F5	C	T	0.112233
155	2F1	2000	C	T	0.153162
156	2F1	20000	C	T	0.163476
157	2F1	200000	C	T	0.153057
158	2F1	2000000	C	T	0.110477
159	2F1	20000000	C	T	0.138078
160	2F1	200000000	C	T	0.0917361
161	2F1	2F2	C	T	0.144038
162	2F1	2F3	C	T	0.119317
163	2F1	2F4	C	T	0.114381
164	2F1	2F5	C	T	0.134801
0	20000	2000	T	T	0.0343767
1	200000	2000	T	T	0.0337187
2	200000	20000	T	T	0.0399863
3	2000000	2000	T	T	0.0815194
4	2000000	20000	T	T	0.094432
5	2000000	200000	T	T	0.0759919
6	20000000	2000	T	T	0.0348793
7	20000000	20000	T	T	0.0413593
8	20000000	200000	T	T	0.0438168
9	20000000	2000000	T	T	0.0809759
10	200000000	2000	T	T	0.119536
11	200000000	20000	T	T	0.133889
12	200000000	200000	T	T	0.115513
13	200000000	2000000	T	T	0.0634317
14	200000000	20000000	T	T	0.122548
15	2F2	2000	T	T	0.0440096
16	2F2	20000	T	T	0.0383415
17	2F2	200000	T	T	0.0511321
18	2F2	2000000	T	T	0.0961209
19	2F2	20000000	T	T	0.042557
20	2F2	200000000	T	T	0.133463
21	2F3	2000	T	T	0.0662536
22	2F3	20000	T	T	0.0660342
23	2F3	200000	T	T	0.0727417
24	2F3	2000000	T	T	0.0821078
25	2F3	20000000	T	T	0.0521116
26	2F3	200000000	T	T	0.121022
27	2F3	2F2	T	T	0.0389842
28	2F4	2000	T	T	0.0641611
29	2F4	20000	T	T	0.0808967
30	2F4	200000	T	T	0.0758142
31	2F4	2000000	T	T	0.0532002
32	2F4	20000000	T	T	0.0575377
33	2F4	200000000	T	T	0.0918638
34	2F4	2F2	T	T	0.0785956
35	2F4	2F3	T	T	0.0616944
36	2F5	2000	T	T	0.052024
37	2F5	20000	T	T	0.0526851
38	2F5	200000	T	T	0.0619029
39	2F5	2000000	T	T	0.100316
40	2F5	20000000	T	T	0.0403936
41	2F5	200000000	T	T	0.139857
42	2F5	2F2	T	T	0.0321491
43	2F5	2F3	T	T	0.0461244
44	2F5	2F4	T	T	0.0722448
45	2000	2D9	T	C	0.185488
46	2000	2D10	T	C	0.185523
47	2000	2D11	T	C	0.104366
48	2000	2D12	T	C	0.107355
49	2000	20	T	C	0.136833
50	2000	200	T	C	0.168541
51	2000	2000000000	T	C	0.259483
52	2000	20000000000	T	C	0.0593002
53	2000	200000000000	T	C	0.162559
54	2000	2000000000000	T	C	0.0966077
55	2000	2F1	T	C	0.153162
56	20000	2D9	T	C	0.201926
57	20000	2D10	T	C	0.20452
58	20000	2D11	T	C	0.121246
59	20000	2D12	T	C	0.11934
60	20000	20	T	C	0.15825
61	20000	200	T	C	0.185823
62	20000	2000000000	T	C	0.276213
63	20000	20000000000	T	C	0.0611474
64	20000	200000000000	T	C	0.17795
65	20000	2000000000000	T	C	0.114804
66	20000	2F1	T	C	0.163476
67	200000	2D9	T	C	0.185835
68	200000	2D10	T	C	0.184274
69	200000	2D11	T	C	0.102166
70	200000	2D12	T	C	0.100628
71	200000	20	T	C	0.137524
72	200000	200	T	C	0.169199
73	200000	2000000000	T	C	0.256618
74	200000	20000000000	T	C	0.0651786
75	200000	200000000000	T	C	0.165318
76	200000	2000000000000	T	C	0.103158
77	200000	2F1	T	C	0.153057
78	2000000	2D9	T	C	0.122111
79	2000000	2D10	T	C	0.120214
80	2000000	2D11	T	C	0.0684785
81	2000000	2D12	T	C	0.070185
82	2000000	20	T	C	0.0840119
83	2000000	200	T	C	0.11094
84	2000000	2000000000	T	C	0.191026
85	2000000	20000000000	T	C	0.076147
86	2000000	200000000000	T	C	0.10886
87	2000000	2000000000000	T	C	0.0593274
88	2000000	2F1	T	C	0.110477
89	20000000	2D9	T	C	0.181453
90	20000000	2D10	T	C	0.181458
91	20000000	2D11	T	C	0.100241
92	20000000	2D12	T	C	0.0982898
93	20000000	20	T	C	0.136787
94	20000000	200	T	C	0.159312
95	20000000	2000000000	T	C	0.254455
96	20000000	20000000000	T	C	0.0532149
97	20000000	200000000000	T	C	0.154954
98	20000000	2000000000000	T	C	0.0958612
99	20000000	2F1	T	C	0.138078
100	200000000	2D9	T	C	0.0998534
101	200000000	2D10	T	C	0.104183
102	200000000	2D11	T	C	0.102733
103	200000000	2D12	T	C	0.103499
104	200000000	20	T	C	0.0802901
105	200000000	200	T	C	0.108301
106	200000000	2000000000	T	C	0.161143
107	200000000	20000000000	T	C	0.118683
108	200000000	200000000000	T	C	0.0859754
109	200000000	2000000000000	T	C	0.0768039
110	200000000	2F1	T	C	0.0917361
111	2F2	2D9	T	C	0.194842
112	2F2	2D10	T	C	0.197939
113	2F2	2D11	T	C	0.118934
114	2F2	2D12	T	C	0.119926
115	2F2	20	T	C	0.148939
116	2F2	200	T	C	0.180018
117	2F2	2000000000	T	C	0.268394
118	2F2	20000000000	T	C	0.046793
119	2F2	200000000000	T	C	0.165006
120	2F2	2000000000000	T	C	0.107184
121	2F2	2F1	T	C	0.144038
122	2F3	2D9	T	C	0.173131
123	2F3	2D10	T	C	0.179047
124	2F3	2D11	T	C	0.105954
125	2F3	2D12	T	C	0.104402
126	2F3	20	T	C	0.133497
127	2F3	200	T	C	0.161474
128	2F3	2000000000	T	C	0.24695
129	2F3	20000000000	T	C	0.0416372
130	2F3	200000000000	T	C	0.140359
131	2F3	2000000000000	T	C	0.0901109
132	2F3	2F1	T	C	0.119317
133	2F4	2D9	T	C	0.136677
134	2F4	2D10	T	C	0.138676
135	2F4	2D11	T	C	0.0686963
136	2F4	2D12	T	C	0.0662199
137	2F4	20	T	C	0.0980028
138	2F4	200	T	C	0.115469
139	2F4	2000000000	T	C	0.212585
140	2F4	20000000000	T	C	0.0632975
141	2F4	200000000000	T	C	0.113194
142	2F4	2000000000000	T	C	0.0621315
143	2F4	2F1	T	C	0.114381
144	2F5	2D9	T	C	0.193731
145	2F5	2D10	T	C	0.197178
146	2F5	2D11	T	C	0.121063
147	2F5	2D12	T	C	0.122725
148	2F5	20	T	C	0.151041
149	2F5	200	T	C	0.175124
150	2F5	2000000000	T	C	0.266259
151	2F5	20000000000	T	C	0.0478944
152	2F5	200000000000	T	C	0.164161
153	2F5	2000000000000	T	C	0.112233
154	2F5	2F1	T	C	0.134801

## Sheet: Figure 6 e
Curated_ID	X4_3_t_test_P
4-Hydroxyquinoline	0.047734
Sphinganine	0.022942
N-Carboxyethyl-gamma-aminobutyric acid	0.028589
Undecalactone	0.010348
Kynurenic acid	0.005153
3-Hydroxykynurenine	0.004411
Quinolinediol	0.004318
Sebacic acid	0.014199
Phenylalanine betaine	0.022216
Hydroxykynurenine	0.005324
4-Pyridoxic acid	0.047323
Arachidonic acid	0.038753
Sulfocholic acid	0.032476
Pyridoxal	0.009909
Cysteine S-sulfate	0.0046
Taurocholic acid	0.045378
Quinaldic acid	0.002838
Pyridoxine	0.019561
(2-oxo-2,3-dihydro-1H-indol-3-yl)acetic acid	0.032311
Leucic acid	0.047371
Gentisic acid	0.012255
Dodecanedioic acid	0.007985
3-Hydroxyphenylacetic acid	0.026533

## Sheet: Figure 6 f
re	X6_5_t_test_P
L-Lysine	2.6e-05
L-Threonine	0.045918
L-Methionine	0.043084
Guanine	0.0127
L-Citrulline	0.009115
alpha-Tocopheryl acetate	0.023971
N,N-Dimethyllysine	0.010507
N-Acetyl-L-glutamic acid	0.01869
