# Supplementary material for: The effect of testosterone on the gut microbiome in mice
Source: Commun Biol. 2024 Jul 19;7:880. doi: 10.1038/s42003-024-06470-5 (PMC11271554; doi:10.1038/s42003-024-06470-5)
Supplement: Supplementary file 9 — Supplementary Data 7 [file 42003_2024_6470_MOESM9_ESM.xlsx]

## Sheet: supplementary figure 1 a
id	gender	description	faith_pd
#q2:types	categorical	categorical	numeric
M1T0	M	T0M05W	3.28464
M2T0	M	T0M05W	6.88767
M3T0	M	T0M05W	9.23606
M4T0	M	T0M05W	10.9911
M5T0	M	T0M05W	7.65719
M6T0	M	T0M05W	8.99583
F1T0	F	T0F05W	11.2859
F2T0	F	T0F05W	8.65148
F3T0	F	T0F05W	13.9897
F5T0	F	T0F05W	6.92767
F6T0	F	T0F05W	9.04127

## Sheet: supplementary figure 1 b
	SubjectID1	SubjectID2	Group1	Group2	Distance
0	F2T0	F1T0	F	F	0.326549
1	F3T0	F1T0	F	F	0.411286
2	F3T0	F2T0	F	F	0.445489
3	F5T0	F1T0	F	F	0.448669
4	F5T0	F2T0	F	F	0.336629
5	F5T0	F3T0	F	F	0.561957
6	F6T0	F1T0	F	F	0.357303
7	F6T0	F2T0	F	F	0.282737
8	F6T0	F3T0	F	F	0.476537
9	F6T0	F5T0	F	F	0.298116
10	F1T0	M1T0	F	M	0.727818
11	F1T0	M2T0	F	M	0.551714
12	F1T0	M3T0	F	M	0.412937
13	F1T0	M4T0	F	M	0.327192
14	F1T0	M5T0	F	M	0.465833
15	F1T0	M6T0	F	M	0.369948
16	F2T0	M1T0	F	M	0.680251
17	F2T0	M2T0	F	M	0.360905
18	F2T0	M3T0	F	M	0.308401
19	F2T0	M4T0	F	M	0.294458
20	F2T0	M5T0	F	M	0.269417
21	F2T0	M6T0	F	M	0.308809
22	F3T0	M1T0	F	M	0.774231
23	F3T0	M2T0	F	M	0.608261
24	F3T0	M3T0	F	M	0.517994
25	F3T0	M4T0	F	M	0.486617
26	F3T0	M5T0	F	M	0.543447
27	F3T0	M6T0	F	M	0.482731
28	F5T0	M1T0	F	M	0.666787
29	F5T0	M2T0	F	M	0.363692
30	F5T0	M3T0	F	M	0.381019
31	F5T0	M4T0	F	M	0.40127
32	F5T0	M5T0	F	M	0.339107
33	F5T0	M6T0	F	M	0.366349
34	F6T0	M1T0	F	M	0.653078
35	F6T0	M2T0	F	M	0.369234
36	F6T0	M3T0	F	M	0.305311
37	F6T0	M4T0	F	M	0.286028
38	F6T0	M5T0	F	M	0.326481
39	F6T0	M6T0	F	M	0.25123
0	M2T0	M1T0	M	M	0.598985
1	M3T0	M1T0	M	M	0.69024
2	M3T0	M2T0	M	M	0.300822
3	M4T0	M1T0	M	M	0.74519
4	M4T0	M2T0	M	M	0.464093
5	M4T0	M3T0	M	M	0.291497
6	M5T0	M1T0	M	M	0.689105
7	M5T0	M2T0	M	M	0.25717
8	M5T0	M3T0	M	M	0.312929
9	M5T0	M4T0	M	M	0.359257
10	M6T0	M1T0	M	M	0.651347
11	M6T0	M2T0	M	M	0.379088
12	M6T0	M3T0	M	M	0.276203
13	M6T0	M4T0	M	M	0.318876
14	M6T0	M5T0	M	M	0.321838
15	M1T0	F1T0	M	F	0.727818
16	M1T0	F2T0	M	F	0.680251
17	M1T0	F3T0	M	F	0.774231
18	M1T0	F5T0	M	F	0.666787
19	M1T0	F6T0	M	F	0.653078
20	M2T0	F1T0	M	F	0.551714
21	M2T0	F2T0	M	F	0.360905
22	M2T0	F3T0	M	F	0.608261
23	M2T0	F5T0	M	F	0.363692
24	M2T0	F6T0	M	F	0.369234
25	M3T0	F1T0	M	F	0.412937
26	M3T0	F2T0	M	F	0.308401
27	M3T0	F3T0	M	F	0.517994
28	M3T0	F5T0	M	F	0.381019
29	M3T0	F6T0	M	F	0.305311
30	M4T0	F1T0	M	F	0.327192
31	M4T0	F2T0	M	F	0.294458
32	M4T0	F3T0	M	F	0.486617
33	M4T0	F5T0	M	F	0.40127
34	M4T0	F6T0	M	F	0.286028
35	M5T0	F1T0	M	F	0.465833
36	M5T0	F2T0	M	F	0.269417
37	M5T0	F3T0	M	F	0.543447
38	M5T0	F5T0	M	F	0.339107
39	M5T0	F6T0	M	F	0.326481
40	M6T0	F1T0	M	F	0.369948
41	M6T0	F2T0	M	F	0.308809
42	M6T0	F3T0	M	F	0.482731
43	M6T0	F5T0	M	F	0.366349
44	M6T0	F6T0	M	F	0.25123

## Sheet: supplementary figure 2 a
	SubjectID1	SubjectID2	Group1	Group2	Distance
0	MT2C	MT1C	control	control	0.0608858
1	MT3C	MT1C	control	control	0.0619499
2	MT3C	MT2C	control	control	0.0229668
3	MT4C	MT1C	control	control	0.0138485
4	MT4C	MT2C	control	control	0.0667481
5	MT4C	MT3C	control	control	0.0685603
6	MT5C	MT1C	control	control	0.115044
7	MT5C	MT2C	control	control	0.0929953
8	MT5C	MT3C	control	control	0.086755
9	MT5C	MT4C	control	control	0.122826
10	MT6C	MT1C	control	control	0.106658
11	MT6C	MT2C	control	control	0.077137
12	MT6C	MT3C	control	control	0.0762614
13	MT6C	MT4C	control	control	0.113615
14	MT6C	MT5C	control	control	0.0394173
15	MT1C	M1TM	control	testosterone	0.0245613
16	MT1C	M2TM	control	testosterone	0.0883781
17	MT1C	M3TM	control	testosterone	0.124656
18	MT1C	MT4M	control	testosterone	0.156363
19	MT1C	MT5M	control	testosterone	0.214411
20	MT1C	MT6M	control	testosterone	0.195374
21	MT2C	M1TM	control	testosterone	0.0787564
22	MT2C	M2TM	control	testosterone	0.0987976
23	MT2C	M3TM	control	testosterone	0.118968
24	MT2C	MT4M	control	testosterone	0.202552
25	MT2C	MT5M	control	testosterone	0.215372
26	MT2C	MT6M	control	testosterone	0.197382
27	MT3C	M1TM	control	testosterone	0.07737
28	MT3C	M2TM	control	testosterone	0.103505
29	MT3C	M3TM	control	testosterone	0.124935
30	MT3C	MT4M	control	testosterone	0.205591
31	MT3C	MT5M	control	testosterone	0.222091
32	MT3C	MT6M	control	testosterone	0.204588
33	MT4C	M1TM	control	testosterone	0.0157588
34	MT4C	M2TM	control	testosterone	0.0779417
35	MT4C	M3TM	control	testosterone	0.113815
36	MT4C	MT4M	control	testosterone	0.145063
37	MT4C	MT5M	control	testosterone	0.204977
38	MT4C	MT6M	control	testosterone	0.186247
39	MT5C	M1TM	control	testosterone	0.135016
40	MT5C	M2TM	control	testosterone	0.161342
41	MT5C	M3TM	control	testosterone	0.165739
42	MT5C	MT4M	control	testosterone	0.248794
43	MT5C	MT5M	control	testosterone	0.222495
44	MT5C	MT6M	control	testosterone	0.202608
45	MT6C	M1TM	control	testosterone	0.125782
46	MT6C	M2TM	control	testosterone	0.130337
47	MT6C	M3TM	control	testosterone	0.136527
48	MT6C	MT4M	control	testosterone	0.234448
49	MT6C	MT5M	control	testosterone	0.187121
50	MT6C	MT6M	control	testosterone	0.16599
0	M2TM	M1TM	testosterone	testosterone	0.0794614
1	M3TM	M1TM	testosterone	testosterone	0.118096
2	M3TM	M2TM	testosterone	testosterone	0.0468655
3	MT4M	M1TM	testosterone	testosterone	0.138873
4	MT4M	M2TM	testosterone	testosterone	0.146924
5	MT4M	M3TM	testosterone	testosterone	0.161417
6	MT5M	M1TM	testosterone	testosterone	0.208481
7	MT5M	M2TM	testosterone	testosterone	0.134654
8	MT5M	M3TM	testosterone	testosterone	0.119006
9	MT5M	MT4M	testosterone	testosterone	0.154886
10	MT6M	M1TM	testosterone	testosterone	0.189257
11	MT6M	M2TM	testosterone	testosterone	0.115337
12	MT6M	M3TM	testosterone	testosterone	0.103142
13	MT6M	MT4M	testosterone	testosterone	0.157459
14	MT6M	MT5M	testosterone	testosterone	0.0336965
15	M1TM	MT1C	testosterone	control	0.0245613
16	M1TM	MT2C	testosterone	control	0.0787564
17	M1TM	MT3C	testosterone	control	0.07737
18	M1TM	MT4C	testosterone	control	0.0157588
19	M1TM	MT5C	testosterone	control	0.135016
20	M1TM	MT6C	testosterone	control	0.125782
21	M2TM	MT1C	testosterone	control	0.0883781
22	M2TM	MT2C	testosterone	control	0.0987976
23	M2TM	MT3C	testosterone	control	0.103505
24	M2TM	MT4C	testosterone	control	0.0779417
25	M2TM	MT5C	testosterone	control	0.161342
26	M2TM	MT6C	testosterone	control	0.130337
27	M3TM	MT1C	testosterone	control	0.124656
28	M3TM	MT2C	testosterone	control	0.118968
29	M3TM	MT3C	testosterone	control	0.124935
30	M3TM	MT4C	testosterone	control	0.113815
31	M3TM	MT5C	testosterone	control	0.165739
32	M3TM	MT6C	testosterone	control	0.136527
33	MT4M	MT1C	testosterone	control	0.156363
34	MT4M	MT2C	testosterone	control	0.202552
35	MT4M	MT3C	testosterone	control	0.205591
36	MT4M	MT4C	testosterone	control	0.145063
37	MT4M	MT5C	testosterone	control	0.248794
38	MT4M	MT6C	testosterone	control	0.234448
39	MT5M	MT1C	testosterone	control	0.214411
40	MT5M	MT2C	testosterone	control	0.215372
41	MT5M	MT3C	testosterone	control	0.222091
42	MT5M	MT4C	testosterone	control	0.204977
43	MT5M	MT5C	testosterone	control	0.222495
44	MT5M	MT6C	testosterone	control	0.187121
45	MT6M	MT1C	testosterone	control	0.195374
46	MT6M	MT2C	testosterone	control	0.197382
47	MT6M	MT3C	testosterone	control	0.204588
48	MT6M	MT4C	testosterone	control	0.186247
49	MT6M	MT5C	testosterone	control	0.202608
50	MT6M	MT6C	testosterone	control	0.16599

## Sheet: supplementary figure 2 b
	SubjectID1	SubjectID2	Group1	Group2	Distance
0	FT2C	FT1C	control	control	0.0355053
1	FT3C	FT1C	control	control	0.0340821
2	FT3C	FT2C	control	control	0.0163081
3	FT5C	FT1C	control	control	0.0229148
4	FT5C	FT2C	control	control	0.0290714
5	FT5C	FT3C	control	control	0.0257611
6	FT6C	FT1C	control	control	0.067779
7	FT6C	FT2C	control	control	0.039989
8	FT6C	FT3C	control	control	0.0377791
9	FT6C	FT5C	control	control	0.0605234
10	FT1C	F1TF	control	testosterone	0.159354
11	FT1C	F2TF	control	testosterone	0.11922
12	FT1C	F3TF	control	testosterone	0.236722
13	FT1C	FT5F	control	testosterone	0.323941
14	FT1C	FT6F	control	testosterone	0.192209
15	FT2C	F1TF	control	testosterone	0.136639
16	FT2C	F2TF	control	testosterone	0.0920886
17	FT2C	F3TF	control	testosterone	0.217766
18	FT2C	FT5F	control	testosterone	0.305109
19	FT2C	FT6F	control	testosterone	0.170367
20	FT3C	F1TF	control	testosterone	0.134945
21	FT3C	F2TF	control	testosterone	0.0904061
22	FT3C	F3TF	control	testosterone	0.214649
23	FT3C	FT5F	control	testosterone	0.302949
24	FT3C	FT6F	control	testosterone	0.167366
25	FT5C	F1TF	control	testosterone	0.157816
26	FT5C	F2TF	control	testosterone	0.113305
27	FT5C	F3TF	control	testosterone	0.237469
28	FT5C	FT5F	control	testosterone	0.324907
29	FT5C	FT6F	control	testosterone	0.189907
30	FT6C	F1TF	control	testosterone	0.118972
31	FT6C	F2TF	control	testosterone	0.0649359
32	FT6C	F3TF	control	testosterone	0.186631
33	FT6C	FT5F	control	testosterone	0.269911
34	FT6C	FT6F	control	testosterone	0.136398
0	F2TF	F1TF	testosterone	testosterone	0.0678853
1	F3TF	F1TF	testosterone	testosterone	0.102303
2	F3TF	F2TF	testosterone	testosterone	0.127831
3	FT5F	F1TF	testosterone	testosterone	0.179476
4	FT5F	F2TF	testosterone	testosterone	0.215174
5	FT5F	F3TF	testosterone	testosterone	0.118994
6	FT6F	F1TF	testosterone	testosterone	0.078228
7	FT6F	F2TF	testosterone	testosterone	0.0916008
8	FT6F	F3TF	testosterone	testosterone	0.121314
9	FT6F	FT5F	testosterone	testosterone	0.18085
10	F1TF	FT1C	testosterone	control	0.159354
11	F1TF	FT2C	testosterone	control	0.136639
12	F1TF	FT3C	testosterone	control	0.134945
13	F1TF	FT5C	testosterone	control	0.157816
14	F1TF	FT6C	testosterone	control	0.118972
15	F2TF	FT1C	testosterone	control	0.11922
16	F2TF	FT2C	testosterone	control	0.0920886
17	F2TF	FT3C	testosterone	control	0.0904061
18	F2TF	FT5C	testosterone	control	0.113305
19	F2TF	FT6C	testosterone	control	0.0649359
20	F3TF	FT1C	testosterone	control	0.236722
21	F3TF	FT2C	testosterone	control	0.217766
22	F3TF	FT3C	testosterone	control	0.214649
23	F3TF	FT5C	testosterone	control	0.237469
24	F3TF	FT6C	testosterone	control	0.186631
25	FT5F	FT1C	testosterone	control	0.323941
26	FT5F	FT2C	testosterone	control	0.305109
27	FT5F	FT3C	testosterone	control	0.302949
28	FT5F	FT5C	testosterone	control	0.324907
29	FT5F	FT6C	testosterone	control	0.269911
30	FT6F	FT1C	testosterone	control	0.192209
31	FT6F	FT2C	testosterone	control	0.170367
32	FT6F	FT3C	testosterone	control	0.167366
33	FT6F	FT5C	testosterone	control	0.189907
34	FT6F	FT6C	testosterone	control	0.136398

## Sheet: supplementary figure 3 a
id	treatment	gender	gender_tre	faith_pd
#q2:types	categorical	categorical	categorical	numeric
M1con	Control	Male	M-control	9.87504
M1eth	Ethanol	Male	M-ethanol	9.35389
M1meth	Methanol	Male	M-methanol	10.5672
M2con	Control	Male	M-control	9.12045
M2eth	Ethanol	Male	M-ethanol	8.6095
M2meth	Methanol	Male	M-methanol	8.20229
M3con	Control	Male	M-control	9.15558
M3eth	Ethanol	Male	M-ethanol	8.94626
M3meth	Methanol	Male	M-methanol	10.1026
M4con	Control	Male	M-control	6.52562
M4eth	Ethanol	Male	M-ethanol	4.73694
M4meth	Methanol	Male	M-methanol	4.70756
F1eth	Ethanol	Female	F-ethanol	7.40017
F2con	Control	Female	F-control	9.22336
F2eth	Ethanol	Female	F-ethanol	9.66148
F3con	Control	Female	F-control	7.81997
F3meth	Methanol	Female	F-methanol	7.51013
F4con	Control	Female	F-control	8.04987
F4meth	Methanol	Female	F-methanol	6.58545
F1con2	Control	Female	F-control	6.56664
F1meth2	Methanol	Female	F-methanol	9.72162
F2meth2	Methanol	Female	M-methanol	9.43043
f3eth2	Ethanol	Female	F-ethanol	8.59861
f4eth2	Ethanol	Female	F-ethanol	8.78424

## Sheet: supplementary figure 3 b
	SubjectID1	SubjectID2	Group1	Group2	Distance
0	F3con	F2con	F-control	F-control	0.234873
1	F4con	F2con	F-control	F-control	0.353012
2	F4con	F3con	F-control	F-control	0.4428
3	F1con2	F2con	F-control	F-control	0.205216
4	F1con2	F3con	F-control	F-control	0.315938
5	F1con2	F4con	F-control	F-control	0.23545
6	F2con	F1eth	F-control	F-ethanol	0.144774
7	F2con	F2eth	F-control	F-ethanol	0.0636853
8	F2con	f3eth2	F-control	F-ethanol	0.18132
9	F2con	f4eth2	F-control	F-ethanol	0.321384
10	F3con	F1eth	F-control	F-ethanol	0.250834
11	F3con	F2eth	F-control	F-ethanol	0.226852
12	F3con	f3eth2	F-control	F-ethanol	0.106019
13	F3con	f4eth2	F-control	F-ethanol	0.409479
14	F4con	F1eth	F-control	F-ethanol	0.319224
15	F4con	F2eth	F-control	F-ethanol	0.347259
16	F4con	f3eth2	F-control	F-ethanol	0.377217
17	F4con	f4eth2	F-control	F-ethanol	0.184241
18	F1con2	F1eth	F-control	F-ethanol	0.12617
19	F1con2	F2eth	F-control	F-ethanol	0.179258
20	F1con2	f3eth2	F-control	F-ethanol	0.266943
21	F1con2	f4eth2	F-control	F-ethanol	0.190941
22	F2con	F3meth	F-control	F-methanol	0.236756
23	F2con	F4meth	F-control	F-methanol	0.341481
24	F2con	F1meth2	F-control	F-methanol	0.203166
25	F3con	F3meth	F-control	F-methanol	0.168869
26	F3con	F4meth	F-control	F-methanol	0.459588
27	F3con	F1meth2	F-control	F-methanol	0.31906
28	F4con	F3meth	F-control	F-methanol	0.424818
29	F4con	F4meth	F-control	F-methanol	0.185671
30	F4con	F1meth2	F-control	F-methanol	0.293044
31	F1con2	F3meth	F-control	F-methanol	0.280707
32	F1con2	F4meth	F-control	F-methanol	0.207859
33	F1con2	F1meth2	F-control	F-methanol	0.126077
34	F2con	M1con	F-control	M-control	0.224817
35	F2con	M2con	F-control	M-control	0.16966
36	F2con	M3con	F-control	M-control	0.19943
37	F2con	M4con	F-control	M-control	0.26837
38	F3con	M1con	F-control	M-control	0.293228
39	F3con	M2con	F-control	M-control	0.241471
40	F3con	M3con	F-control	M-control	0.209383
41	F3con	M4con	F-control	M-control	0.331826
42	F4con	M1con	F-control	M-control	0.397002
43	F4con	M2con	F-control	M-control	0.295798
44	F4con	M3con	F-control	M-control	0.36206
45	F4con	M4con	F-control	M-control	0.330875
46	F1con2	M1con	F-control	M-control	0.292482
47	F1con2	M2con	F-control	M-control	0.156365
48	F1con2	M3con	F-control	M-control	0.302693
49	F1con2	M4con	F-control	M-control	0.220329
50	F2con	M1eth	F-control	M-ethanol	0.197255
51	F2con	M2eth	F-control	M-ethanol	0.170399
52	F2con	M3eth	F-control	M-ethanol	0.1979
53	F2con	M4eth	F-control	M-ethanol	0.456186
54	F3con	M1eth	F-control	M-ethanol	0.202154
55	F3con	M2eth	F-control	M-ethanol	0.208613
56	F3con	M3eth	F-control	M-ethanol	0.170906
57	F3con	M4eth	F-control	M-ethanol	0.479452
58	F4con	M1eth	F-control	M-ethanol	0.390443
59	F4con	M2eth	F-control	M-ethanol	0.377922
60	F4con	M3eth	F-control	M-ethanol	0.384703
61	F4con	M4eth	F-control	M-ethanol	0.303051
62	F1con2	M1eth	F-control	M-ethanol	0.285862
63	F1con2	M2eth	F-control	M-ethanol	0.242651
64	F1con2	M3eth	F-control	M-ethanol	0.296438
65	F1con2	M4eth	F-control	M-ethanol	0.488664
66	F2con	M1meth	F-control	M-methanol	0.20597
67	F2con	M2meth	F-control	M-methanol	0.177376
68	F2con	M3meth	F-control	M-methanol	0.272416
69	F2con	M4meth	F-control	M-methanol	0.423279
70	F2con	F2meth2	F-control	M-methanol	0.126603
71	F3con	M1meth	F-control	M-methanol	0.266734
72	F3con	M2meth	F-control	M-methanol	0.25596
73	F3con	M3meth	F-control	M-methanol	0.192533
74	F3con	M4meth	F-control	M-methanol	0.474065
75	F3con	F2meth2	F-control	M-methanol	0.291627
76	F4con	M1meth	F-control	M-methanol	0.38782
77	F4con	M2meth	F-control	M-methanol	0.320275
78	F4con	M3meth	F-control	M-methanol	0.424384
79	F4con	M4meth	F-control	M-methanol	0.258625
80	F4con	F2meth2	F-control	M-methanol	0.335412
81	F1con2	M1meth	F-control	M-methanol	0.260645
82	F1con2	M2meth	F-control	M-methanol	0.179439
83	F1con2	M3meth	F-control	M-methanol	0.366525
84	F1con2	M4meth	F-control	M-methanol	0.426535
85	F1con2	F2meth2	F-control	M-methanol	0.1892
0	F2eth	F1eth	F-ethanol	F-ethanol	0.116987
1	f3eth2	F1eth	F-ethanol	F-ethanol	0.206552
2	f3eth2	F2eth	F-ethanol	F-ethanol	0.171829
3	f4eth2	F1eth	F-ethanol	F-ethanol	0.280393
4	f4eth2	F2eth	F-ethanol	F-ethanol	0.310694
5	f4eth2	f3eth2	F-ethanol	F-ethanol	0.335346
6	F1eth	F2con	F-ethanol	F-control	0.144774
7	F1eth	F3con	F-ethanol	F-control	0.250834
8	F1eth	F4con	F-ethanol	F-control	0.319224
9	F1eth	F1con2	F-ethanol	F-control	0.12617
10	F2eth	F2con	F-ethanol	F-control	0.0636853
11	F2eth	F3con	F-ethanol	F-control	0.226852
12	F2eth	F4con	F-ethanol	F-control	0.347259
13	F2eth	F1con2	F-ethanol	F-control	0.179258
14	f3eth2	F2con	F-ethanol	F-control	0.18132
15	f3eth2	F3con	F-ethanol	F-control	0.106019
16	f3eth2	F4con	F-ethanol	F-control	0.377217
17	f3eth2	F1con2	F-ethanol	F-control	0.266943
18	f4eth2	F2con	F-ethanol	F-control	0.321384
19	f4eth2	F3con	F-ethanol	F-control	0.409479
20	f4eth2	F4con	F-ethanol	F-control	0.184241
21	f4eth2	F1con2	F-ethanol	F-control	0.190941
22	F1eth	F3meth	F-ethanol	F-methanol	0.20864
23	F1eth	F4meth	F-ethanol	F-methanol	0.294264
24	F1eth	F1meth2	F-ethanol	F-methanol	0.133284
25	F2eth	F3meth	F-ethanol	F-methanol	0.207187
26	F2eth	F4meth	F-ethanol	F-methanol	0.317969
27	F2eth	F1meth2	F-ethanol	F-methanol	0.172716
28	f3eth2	F3meth	F-ethanol	F-methanol	0.188176
29	f3eth2	F4meth	F-ethanol	F-methanol	0.403779
30	f3eth2	F1meth2	F-ethanol	F-methanol	0.264478
31	f4eth2	F3meth	F-ethanol	F-methanol	0.392807
32	f4eth2	F4meth	F-ethanol	F-methanol	0.106361
33	f4eth2	F1meth2	F-ethanol	F-methanol	0.238068
34	F1eth	M1con	F-ethanol	M-control	0.245659
35	F1eth	M2con	F-ethanol	M-control	0.146027
36	F1eth	M3con	F-ethanol	M-control	0.257048
37	F1eth	M4con	F-ethanol	M-control	0.214066
38	F2eth	M1con	F-ethanol	M-control	0.188612
39	F2eth	M2con	F-ethanol	M-control	0.151474
40	F2eth	M3con	F-ethanol	M-control	0.1987
41	F2eth	M4con	F-ethanol	M-control	0.23193
42	f3eth2	M1con	F-ethanol	M-control	0.254082
43	f3eth2	M2con	F-ethanol	M-control	0.204012
44	f3eth2	M3con	F-ethanol	M-control	0.182128
45	f3eth2	M4con	F-ethanol	M-control	0.296992
46	f4eth2	M1con	F-ethanol	M-control	0.347662
47	f4eth2	M2con	F-ethanol	M-control	0.256952
48	f4eth2	M3con	F-ethanol	M-control	0.350458
49	f4eth2	M4con	F-ethanol	M-control	0.290125
50	F1eth	M1eth	F-ethanol	M-ethanol	0.24276
51	F1eth	M2eth	F-ethanol	M-ethanol	0.182415
52	F1eth	M3eth	F-ethanol	M-ethanol	0.249988
53	F1eth	M4eth	F-ethanol	M-ethanol	0.456803
54	F2eth	M1eth	F-ethanol	M-ethanol	0.189818
55	F2eth	M2eth	F-ethanol	M-ethanol	0.137978
56	F2eth	M3eth	F-ethanol	M-ethanol	0.1936
57	F2eth	M4eth	F-ethanol	M-ethanol	0.447182
58	f3eth2	M1eth	F-ethanol	M-ethanol	0.163027
59	f3eth2	M2eth	F-ethanol	M-ethanol	0.188253
60	f3eth2	M3eth	F-ethanol	M-ethanol	0.180962
61	f3eth2	M4eth	F-ethanol	M-ethanol	0.464281
62	f4eth2	M1eth	F-ethanol	M-ethanol	0.352244
63	f4eth2	M2eth	F-ethanol	M-ethanol	0.345254
64	f4eth2	M3eth	F-ethanol	M-ethanol	0.36546
65	f4eth2	M4eth	F-ethanol	M-ethanol	0.465306
66	F1eth	M1meth	F-ethanol	M-methanol	0.218404
67	F1eth	M2meth	F-ethanol	M-methanol	0.13455
68	F1eth	M3meth	F-ethanol	M-methanol	0.317403
69	F1eth	M4meth	F-ethanol	M-methanol	0.406845
70	F1eth	F2meth2	F-ethanol	M-methanol	0.139009
71	F2eth	M1meth	F-ethanol	M-methanol	0.171731
72	F2eth	M2meth	F-ethanol	M-methanol	0.146408
73	F2eth	M3meth	F-ethanol	M-methanol	0.274275
74	F2eth	M4meth	F-ethanol	M-methanol	0.413637
75	F2eth	F2meth2	F-ethanol	M-methanol	0.0965331
76	f3eth2	M1meth	F-ethanol	M-methanol	0.214341
77	f3eth2	M2meth	F-ethanol	M-methanol	0.222364
78	f3eth2	M3meth	F-ethanol	M-methanol	0.236547
79	f3eth2	M4meth	F-ethanol	M-methanol	0.440635
80	f3eth2	F2meth2	F-ethanol	M-methanol	0.220905
81	f4eth2	M1meth	F-ethanol	M-methanol	0.328876
82	f4eth2	M2meth	F-ethanol	M-methanol	0.284381
83	f4eth2	M3meth	F-ethanol	M-methanol	0.42362
84	f4eth2	M4meth	F-ethanol	M-methanol	0.398742
85	f4eth2	F2meth2	F-ethanol	M-methanol	0.267749
0	F4meth	F3meth	F-methanol	F-methanol	0.40337
1	F1meth2	F3meth	F-methanol	F-methanol	0.21127
2	F1meth2	F4meth	F-methanol	F-methanol	0.255707
3	F3meth	F2con	F-methanol	F-control	0.236756
4	F3meth	F3con	F-methanol	F-control	0.168869
5	F3meth	F4con	F-methanol	F-control	0.424818
6	F3meth	F1con2	F-methanol	F-control	0.280707
7	F4meth	F2con	F-methanol	F-control	0.341481
8	F4meth	F3con	F-methanol	F-control	0.459588
9	F4meth	F4con	F-methanol	F-control	0.185671
10	F4meth	F1con2	F-methanol	F-control	0.207859
11	F1meth2	F2con	F-methanol	F-control	0.203166
12	F1meth2	F3con	F-methanol	F-control	0.31906
13	F1meth2	F4con	F-methanol	F-control	0.293044
14	F1meth2	F1con2	F-methanol	F-control	0.126077
15	F3meth	F1eth	F-methanol	F-ethanol	0.20864
16	F3meth	F2eth	F-methanol	F-ethanol	0.207187
17	F3meth	f3eth2	F-methanol	F-ethanol	0.188176
18	F3meth	f4eth2	F-methanol	F-ethanol	0.392807
19	F4meth	F1eth	F-methanol	F-ethanol	0.294264
20	F4meth	F2eth	F-methanol	F-ethanol	0.317969
21	F4meth	f3eth2	F-methanol	F-ethanol	0.403779
22	F4meth	f4eth2	F-methanol	F-ethanol	0.106361
23	F1meth2	F1eth	F-methanol	F-ethanol	0.133284
24	F1meth2	F2eth	F-methanol	F-ethanol	0.172716
25	F1meth2	f3eth2	F-methanol	F-ethanol	0.264478
26	F1meth2	f4eth2	F-methanol	F-ethanol	0.238068
27	F3meth	M1con	F-methanol	M-control	0.22873
28	F3meth	M2con	F-methanol	M-control	0.245506
29	F3meth	M3con	F-methanol	M-control	0.285714
30	F3meth	M4con	F-methanol	M-control	0.280306
31	F4meth	M1con	F-methanol	M-control	0.375444
32	F4meth	M2con	F-methanol	M-control	0.291515
33	F4meth	M3con	F-methanol	M-control	0.399019
34	F4meth	M4con	F-methanol	M-control	0.310531
35	F1meth2	M1con	F-methanol	M-control	0.223858
36	F1meth2	M2con	F-methanol	M-control	0.164721
37	F1meth2	M3con	F-methanol	M-control	0.291964
38	F1meth2	M4con	F-methanol	M-control	0.19273
39	F3meth	M1eth	F-methanol	M-ethanol	0.277462
40	F3meth	M2eth	F-methanol	M-ethanol	0.163405
41	F3meth	M3eth	F-methanol	M-ethanol	0.26191
42	F3meth	M4eth	F-methanol	M-ethanol	0.457651
43	F4meth	M1eth	F-methanol	M-ethanol	0.410206
44	F4meth	M2eth	F-methanol	M-ethanol	0.370755
45	F4meth	M3eth	F-methanol	M-ethanol	0.410166
46	F4meth	M4eth	F-methanol	M-ethanol	0.444142
47	F1meth2	M1eth	F-methanol	M-ethanol	0.289734
48	F1meth2	M2eth	F-methanol	M-ethanol	0.205607
49	F1meth2	M3eth	F-methanol	M-ethanol	0.283197
50	F1meth2	M4eth	F-methanol	M-ethanol	0.477412
51	F3meth	M1meth	F-methanol	M-methanol	0.244783
52	F3meth	M2meth	F-methanol	M-methanol	0.200889
53	F3meth	M3meth	F-methanol	M-methanol	0.298958
54	F3meth	M4meth	F-methanol	M-methanol	0.453482
55	F3meth	F2meth2	F-methanol	M-methanol	0.215946
56	F4meth	M1meth	F-methanol	M-methanol	0.358592
57	F4meth	M2meth	F-methanol	M-methanol	0.306616
58	F4meth	M3meth	F-methanol	M-methanol	0.473118
59	F4meth	M4meth	F-methanol	M-methanol	0.380012
60	F4meth	F2meth2	F-methanol	M-methanol	0.295977
61	F1meth2	M1meth	F-methanol	M-methanol	0.227468
62	F1meth2	M2meth	F-methanol	M-methanol	0.140038
63	F1meth2	M3meth	F-methanol	M-methanol	0.360927
64	F1meth2	M4meth	F-methanol	M-methanol	0.416919
65	F1meth2	F2meth2	F-methanol	M-methanol	0.109397
0	M2con	M1con	M-control	M-control	0.254875
1	M3con	M1con	M-control	M-control	0.212665
2	M3con	M2con	M-control	M-control	0.226459
3	M4con	M1con	M-control	M-control	0.233211
4	M4con	M2con	M-control	M-control	0.17701
5	M4con	M3con	M-control	M-control	0.290238
6	M1con	F2con	M-control	F-control	0.224817
7	M1con	F3con	M-control	F-control	0.293228
8	M1con	F4con	M-control	F-control	0.397002
9	M1con	F1con2	M-control	F-control	0.292482
10	M2con	F2con	M-control	F-control	0.16966
11	M2con	F3con	M-control	F-control	0.241471
12	M2con	F4con	M-control	F-control	0.295798
13	M2con	F1con2	M-control	F-control	0.156365
14	M3con	F2con	M-control	F-control	0.19943
15	M3con	F3con	M-control	F-control	0.209383
16	M3con	F4con	M-control	F-control	0.36206
17	M3con	F1con2	M-control	F-control	0.302693
18	M4con	F2con	M-control	F-control	0.26837
19	M4con	F3con	M-control	F-control	0.331826
20	M4con	F4con	M-control	F-control	0.330875
21	M4con	F1con2	M-control	F-control	0.220329
22	M1con	F1eth	M-control	F-ethanol	0.245659
23	M1con	F2eth	M-control	F-ethanol	0.188612
24	M1con	f3eth2	M-control	F-ethanol	0.254082
25	M1con	f4eth2	M-control	F-ethanol	0.347662
26	M2con	F1eth	M-control	F-ethanol	0.146027
27	M2con	F2eth	M-control	F-ethanol	0.151474
28	M2con	f3eth2	M-control	F-ethanol	0.204012
29	M2con	f4eth2	M-control	F-ethanol	0.256952
30	M3con	F1eth	M-control	F-ethanol	0.257048
31	M3con	F2eth	M-control	F-ethanol	0.1987
32	M3con	f3eth2	M-control	F-ethanol	0.182128
33	M3con	f4eth2	M-control	F-ethanol	0.350458
34	M4con	F1eth	M-control	F-ethanol	0.214066
35	M4con	F2eth	M-control	F-ethanol	0.23193
36	M4con	f3eth2	M-control	F-ethanol	0.296992
37	M4con	f4eth2	M-control	F-ethanol	0.290125
38	M1con	F3meth	M-control	F-methanol	0.22873
39	M1con	F4meth	M-control	F-methanol	0.375444
40	M1con	F1meth2	M-control	F-methanol	0.223858
41	M2con	F3meth	M-control	F-methanol	0.245506
42	M2con	F4meth	M-control	F-methanol	0.291515
43	M2con	F1meth2	M-control	F-methanol	0.164721
44	M3con	F3meth	M-control	F-methanol	0.285714
45	M3con	F4meth	M-control	F-methanol	0.399019
46	M3con	F1meth2	M-control	F-methanol	0.291964
47	M4con	F3meth	M-control	F-methanol	0.280306
48	M4con	F4meth	M-control	F-methanol	0.310531
49	M4con	F1meth2	M-control	F-methanol	0.19273
50	M1con	M1eth	M-control	M-ethanol	0.145774
51	M1con	M2eth	M-control	M-ethanol	0.186986
52	M1con	M3eth	M-control	M-ethanol	0.181836
53	M1con	M4eth	M-control	M-ethanol	0.441152
54	M2con	M1eth	M-control	M-ethanol	0.227974
55	M2con	M2eth	M-control	M-ethanol	0.126813
56	M2con	M3eth	M-control	M-ethanol	0.223906
57	M2con	M4eth	M-control	M-ethanol	0.457126
58	M3con	M1eth	M-control	M-ethanol	0.141542
59	M3con	M2eth	M-control	M-ethanol	0.182978
60	M3con	M3eth	M-control	M-ethanol	0.0823051
61	M3con	M4eth	M-control	M-ethanol	0.427645
62	M4con	M1eth	M-control	M-ethanol	0.283555
63	M4con	M2eth	M-control	M-ethanol	0.216953
64	M4con	M3eth	M-control	M-ethanol	0.293676
65	M4con	M4eth	M-control	M-ethanol	0.410433
66	M1con	M1meth	M-control	M-methanol	0.0843417
67	M1con	M2meth	M-control	M-methanol	0.205567
68	M1con	M3meth	M-control	M-methanol	0.263386
69	M1con	M4meth	M-control	M-methanol	0.42839
70	M1con	F2meth2	M-control	M-methanol	0.181696
71	M2con	M1meth	M-control	M-methanol	0.230312
72	M2con	M2meth	M-control	M-methanol	0.0723573
73	M2con	M3meth	M-control	M-methanol	0.283931
74	M2con	M4meth	M-control	M-methanol	0.396771
75	M2con	F2meth2	M-control	M-methanol	0.18206
76	M3con	M1meth	M-control	M-methanol	0.207692
77	M3con	M2meth	M-control	M-methanol	0.23415
78	M3con	M3meth	M-control	M-methanol	0.115142
79	M3con	M4meth	M-control	M-methanol	0.415208
80	M3con	F2meth2	M-control	M-methanol	0.249161
81	M4con	M1meth	M-control	M-methanol	0.233838
82	M4con	M2meth	M-control	M-methanol	0.149347
83	M4con	M3meth	M-control	M-methanol	0.353653
84	M4con	M4meth	M-control	M-methanol	0.38587
85	M4con	F2meth2	M-control	M-methanol	0.21239
0	M2eth	M1eth	M-ethanol	M-ethanol	0.211187
1	M3eth	M1eth	M-ethanol	M-ethanol	0.09733
2	M3eth	M2eth	M-ethanol	M-ethanol	0.183448
3	M4eth	M1eth	M-ethanol	M-ethanol	0.441398
4	M4eth	M2eth	M-ethanol	M-ethanol	0.433224
5	M4eth	M3eth	M-ethanol	M-ethanol	0.435668
6	M1eth	F2con	M-ethanol	F-control	0.197255
7	M1eth	F3con	M-ethanol	F-control	0.202154
8	M1eth	F4con	M-ethanol	F-control	0.390443
9	M1eth	F1con2	M-ethanol	F-control	0.285862
10	M2eth	F2con	M-ethanol	F-control	0.170399
11	M2eth	F3con	M-ethanol	F-control	0.208613
12	M2eth	F4con	M-ethanol	F-control	0.377922
13	M2eth	F1con2	M-ethanol	F-control	0.242651
14	M3eth	F2con	M-ethanol	F-control	0.1979
15	M3eth	F3con	M-ethanol	F-control	0.170906
16	M3eth	F4con	M-ethanol	F-control	0.384703
17	M3eth	F1con2	M-ethanol	F-control	0.296438
18	M4eth	F2con	M-ethanol	F-control	0.456186
19	M4eth	F3con	M-ethanol	F-control	0.479452
20	M4eth	F4con	M-ethanol	F-control	0.303051
21	M4eth	F1con2	M-ethanol	F-control	0.488664
22	M1eth	F1eth	M-ethanol	F-ethanol	0.24276
23	M1eth	F2eth	M-ethanol	F-ethanol	0.189818
24	M1eth	f3eth2	M-ethanol	F-ethanol	0.163027
25	M1eth	f4eth2	M-ethanol	F-ethanol	0.352244
26	M2eth	F1eth	M-ethanol	F-ethanol	0.182415
27	M2eth	F2eth	M-ethanol	F-ethanol	0.137978
28	M2eth	f3eth2	M-ethanol	F-ethanol	0.188253
29	M2eth	f4eth2	M-ethanol	F-ethanol	0.345254
30	M3eth	F1eth	M-ethanol	F-ethanol	0.249988
31	M3eth	F2eth	M-ethanol	F-ethanol	0.1936
32	M3eth	f3eth2	M-ethanol	F-ethanol	0.180962
33	M3eth	f4eth2	M-ethanol	F-ethanol	0.36546
34	M4eth	F1eth	M-ethanol	F-ethanol	0.456803
35	M4eth	F2eth	M-ethanol	F-ethanol	0.447182
36	M4eth	f3eth2	M-ethanol	F-ethanol	0.464281
37	M4eth	f4eth2	M-ethanol	F-ethanol	0.465306
38	M1eth	F3meth	M-ethanol	F-methanol	0.277462
39	M1eth	F4meth	M-ethanol	F-methanol	0.410206
40	M1eth	F1meth2	M-ethanol	F-methanol	0.289734
41	M2eth	F3meth	M-ethanol	F-methanol	0.163405
42	M2eth	F4meth	M-ethanol	F-methanol	0.370755
43	M2eth	F1meth2	M-ethanol	F-methanol	0.205607
44	M3eth	F3meth	M-ethanol	F-methanol	0.26191
45	M3eth	F4meth	M-ethanol	F-methanol	0.410166
46	M3eth	F1meth2	M-ethanol	F-methanol	0.283197
47	M4eth	F3meth	M-ethanol	F-methanol	0.457651
48	M4eth	F4meth	M-ethanol	F-methanol	0.444142
49	M4eth	F1meth2	M-ethanol	F-methanol	0.477412
50	M1eth	M1con	M-ethanol	M-control	0.145774
51	M1eth	M2con	M-ethanol	M-control	0.227974
52	M1eth	M3con	M-ethanol	M-control	0.141542
53	M1eth	M4con	M-ethanol	M-control	0.283555
54	M2eth	M1con	M-ethanol	M-control	0.186986
55	M2eth	M2con	M-ethanol	M-control	0.126813
56	M2eth	M3con	M-ethanol	M-control	0.182978
57	M2eth	M4con	M-ethanol	M-control	0.216953
58	M3eth	M1con	M-ethanol	M-control	0.181836
59	M3eth	M2con	M-ethanol	M-control	0.223906
60	M3eth	M3con	M-ethanol	M-control	0.0823051
61	M3eth	M4con	M-ethanol	M-control	0.293676
62	M4eth	M1con	M-ethanol	M-control	0.441152
63	M4eth	M2con	M-ethanol	M-control	0.457126
64	M4eth	M3con	M-ethanol	M-control	0.427645
65	M4eth	M4con	M-ethanol	M-control	0.410433
66	M1eth	M1meth	M-ethanol	M-methanol	0.111782
67	M1eth	M2meth	M-ethanol	M-methanol	0.233958
68	M1eth	M3meth	M-ethanol	M-methanol	0.187624
69	M1eth	M4meth	M-ethanol	M-methanol	0.424592
70	M1eth	F2meth2	M-ethanol	M-methanol	0.237971
71	M2eth	M1meth	M-ethanol	M-methanol	0.190065
72	M2eth	M2meth	M-ethanol	M-methanol	0.0929572
73	M2eth	M3meth	M-ethanol	M-methanol	0.233012
74	M2eth	M4meth	M-ethanol	M-methanol	0.416152
75	M2eth	F2meth2	M-ethanol	M-methanol	0.174198
76	M3eth	M1meth	M-ethanol	M-methanol	0.176233
77	M3eth	M2meth	M-ethanol	M-methanol	0.228003
78	M3eth	M3meth	M-ethanol	M-methanol	0.111916
79	M3eth	M4meth	M-ethanol	M-methanol	0.435064
80	M3eth	F2meth2	M-ethanol	M-methanol	0.237726
81	M4eth	M1meth	M-ethanol	M-methanol	0.438759
82	M4eth	M2meth	M-ethanol	M-methanol	0.44228
83	M4eth	M3meth	M-ethanol	M-methanol	0.450427
84	M4eth	M4meth	M-ethanol	M-methanol	0.111974
85	M4eth	F2meth2	M-ethanol	M-methanol	0.464854
0	M2meth	M1meth	M-methanol	M-methanol	0.198888
1	M3meth	M1meth	M-methanol	M-methanol	0.264256
2	M3meth	M2meth	M-methanol	M-methanol	0.291447
3	M4meth	M1meth	M-methanol	M-methanol	0.413457
4	M4meth	M2meth	M-methanol	M-methanol	0.385606
5	M4meth	M3meth	M-methanol	M-methanol	0.460351
6	F2meth2	M1meth	M-methanol	M-methanol	0.178812
7	F2meth2	M2meth	M-methanol	M-methanol	0.139372
8	F2meth2	M3meth	M-methanol	M-methanol	0.322691
9	F2meth2	M4meth	M-methanol	M-methanol	0.417682
10	M1meth	F2con	M-methanol	F-control	0.20597
11	M1meth	F3con	M-methanol	F-control	0.266734
12	M1meth	F4con	M-methanol	F-control	0.38782
13	M1meth	F1con2	M-methanol	F-control	0.260645
14	M2meth	F2con	M-methanol	F-control	0.177376
15	M2meth	F3con	M-methanol	F-control	0.25596
16	M2meth	F4con	M-methanol	F-control	0.320275
17	M2meth	F1con2	M-methanol	F-control	0.179439
18	M3meth	F2con	M-methanol	F-control	0.272416
19	M3meth	F3con	M-methanol	F-control	0.192533
20	M3meth	F4con	M-methanol	F-control	0.424384
21	M3meth	F1con2	M-methanol	F-control	0.366525
22	M4meth	F2con	M-methanol	F-control	0.423279
23	M4meth	F3con	M-methanol	F-control	0.474065
24	M4meth	F4con	M-methanol	F-control	0.258625
25	M4meth	F1con2	M-methanol	F-control	0.426535
26	F2meth2	F2con	M-methanol	F-control	0.126603
27	F2meth2	F3con	M-methanol	F-control	0.291627
28	F2meth2	F4con	M-methanol	F-control	0.335412
29	F2meth2	F1con2	M-methanol	F-control	0.1892
30	M1meth	F1eth	M-methanol	F-ethanol	0.218404
31	M1meth	F2eth	M-methanol	F-ethanol	0.171731
32	M1meth	f3eth2	M-methanol	F-ethanol	0.214341
33	M1meth	f4eth2	M-methanol	F-ethanol	0.328876
34	M2meth	F1eth	M-methanol	F-ethanol	0.13455
35	M2meth	F2eth	M-methanol	F-ethanol	0.146408
36	M2meth	f3eth2	M-methanol	F-ethanol	0.222364
37	M2meth	f4eth2	M-methanol	F-ethanol	0.284381
38	M3meth	F1eth	M-methanol	F-ethanol	0.317403
39	M3meth	F2eth	M-methanol	F-ethanol	0.274275
40	M3meth	f3eth2	M-methanol	F-ethanol	0.236547
41	M3meth	f4eth2	M-methanol	F-ethanol	0.42362
42	M4meth	F1eth	M-methanol	F-ethanol	0.406845
43	M4meth	F2eth	M-methanol	F-ethanol	0.413637
44	M4meth	f3eth2	M-methanol	F-ethanol	0.440635
45	M4meth	f4eth2	M-methanol	F-ethanol	0.398742
46	F2meth2	F1eth	M-methanol	F-ethanol	0.139009
47	F2meth2	F2eth	M-methanol	F-ethanol	0.0965331
48	F2meth2	f3eth2	M-methanol	F-ethanol	0.220905
49	F2meth2	f4eth2	M-methanol	F-ethanol	0.267749
50	M1meth	F3meth	M-methanol	F-methanol	0.244783
51	M1meth	F4meth	M-methanol	F-methanol	0.358592
52	M1meth	F1meth2	M-methanol	F-methanol	0.227468
53	M2meth	F3meth	M-methanol	F-methanol	0.200889
54	M2meth	F4meth	M-methanol	F-methanol	0.306616
55	M2meth	F1meth2	M-methanol	F-methanol	0.140038
56	M3meth	F3meth	M-methanol	F-methanol	0.298958
57	M3meth	F4meth	M-methanol	F-methanol	0.473118
58	M3meth	F1meth2	M-methanol	F-methanol	0.360927
59	M4meth	F3meth	M-methanol	F-methanol	0.453482
60	M4meth	F4meth	M-methanol	F-methanol	0.380012
61	M4meth	F1meth2	M-methanol	F-methanol	0.416919
62	F2meth2	F3meth	M-methanol	F-methanol	0.215946
63	F2meth2	F4meth	M-methanol	F-methanol	0.295977
64	F2meth2	F1meth2	M-methanol	F-methanol	0.109397
65	M1meth	M1con	M-methanol	M-control	0.0843417
66	M1meth	M2con	M-methanol	M-control	0.230312
67	M1meth	M3con	M-methanol	M-control	0.207692
68	M1meth	M4con	M-methanol	M-control	0.233838
69	M2meth	M1con	M-methanol	M-control	0.205567
70	M2meth	M2con	M-methanol	M-control	0.0723573
71	M2meth	M3con	M-methanol	M-control	0.23415
72	M2meth	M4con	M-methanol	M-control	0.149347
73	M3meth	M1con	M-methanol	M-control	0.263386
74	M3meth	M2con	M-methanol	M-control	0.283931
75	M3meth	M3con	M-methanol	M-control	0.115142
76	M3meth	M4con	M-methanol	M-control	0.353653
77	M4meth	M1con	M-methanol	M-control	0.42839
78	M4meth	M2con	M-methanol	M-control	0.396771
79	M4meth	M3con	M-methanol	M-control	0.415208
80	M4meth	M4con	M-methanol	M-control	0.38587
81	F2meth2	M1con	M-methanol	M-control	0.181696
82	F2meth2	M2con	M-methanol	M-control	0.18206
83	F2meth2	M3con	M-methanol	M-control	0.249161
84	F2meth2	M4con	M-methanol	M-control	0.21239
85	M1meth	M1eth	M-methanol	M-ethanol	0.111782
86	M1meth	M2eth	M-methanol	M-ethanol	0.190065
87	M1meth	M3eth	M-methanol	M-ethanol	0.176233
88	M1meth	M4eth	M-methanol	M-ethanol	0.438759
89	M2meth	M1eth	M-methanol	M-ethanol	0.233958
90	M2meth	M2eth	M-methanol	M-ethanol	0.0929572
91	M2meth	M3eth	M-methanol	M-ethanol	0.228003
92	M2meth	M4eth	M-methanol	M-ethanol	0.44228
93	M3meth	M1eth	M-methanol	M-ethanol	0.187624
94	M3meth	M2eth	M-methanol	M-ethanol	0.233012
95	M3meth	M3eth	M-methanol	M-ethanol	0.111916
96	M3meth	M4eth	M-methanol	M-ethanol	0.450427
97	M4meth	M1eth	M-methanol	M-ethanol	0.424592
98	M4meth	M2eth	M-methanol	M-ethanol	0.416152
99	M4meth	M3eth	M-methanol	M-ethanol	0.435064
100	M4meth	M4eth	M-methanol	M-ethanol	0.111974
101	F2meth2	M1eth	M-methanol	M-ethanol	0.237971
102	F2meth2	M2eth	M-methanol	M-ethanol	0.174198
103	F2meth2	M3eth	M-methanol	M-ethanol	0.237726
104	F2meth2	M4eth	M-methanol	M-ethanol	0.464854
